# Supplementary material for: 1-[3-(Hy­droxy­meth­yl)phen­yl]-3-phenyl­urea
Source: Acta Crystallogr Sect E Struct Rep Online. 2011 Jul 23;67(Pt 8):o2094. doi: 10.1107/S1600536811028315 (PMC3213536; doi:10.1107/S1600536811028315)
Supplement: Supplementary file 2 [file e-67-o2094-Isup2.hkl]

#
# h,k,l, Fc-squared, Fo-squared, sigma(Fo-squared) and status flag
#
data_I
_shelx_title ' [C14 H14 N2 O2] in P2(1)/c'
_shelx_refln_list_code          4
_shelx_F_calc_maximum      160.16
_exptl_crystal_F_000       512.00
_reflns_d_resolution_high  0.7696
 
loop_
 _symmetry_equiv_pos_as_xyz
 'x, y, z'
 '-x, y+1/2, -z+1/2'
 '-x, -y, -z'
 'x, -y-1/2, z-1/2'
 
_cell_length_a    14.6207
_cell_length_b     7.0692
_cell_length_c    12.4019
_cell_angle_alpha  90.000
_cell_angle_beta  109.818
_cell_angle_gamma  90.000
 
_shelx_F_squared_multiplier     1.000
 
loop_
 _refln_index_h
 _refln_index_k
 _refln_index_l
 _refln_F_squared_calc
 _refln_F_squared_meas
 _refln_F_squared_sigma
 _refln_observed_status
   2   0   0       25.28       20.33      1.96 o
   3   0   0    10881.41     9698.64    805.27 o
   4   0   0      736.33      673.16     48.38 o
   5   0   0     4458.65     4107.36    278.43 o
   6   0   0      679.61      740.21     18.27 o
   7   0   0       39.01       33.16      2.80 o
   8   0   0        2.29        1.29      1.43 o
   9   0   0       36.14       42.33      3.60 o
  10   0   0      293.65      331.95      8.48 o
  11   0   0      285.83      314.47     12.40 o
   1   1   0     2151.39     2127.55     35.77 o
   2   1   0      416.32      396.36      6.43 o
   3   1   0       68.45       70.60      2.57 o
   4   1   0      159.66      163.88      4.34 o
   5   1   0      547.62      515.98     17.43 o
   6   1   0      529.88      549.60     14.46 o
   7   1   0      263.76      334.48      7.03 o
   8   1   0       89.89       94.66      3.48 o
   9   1   0      296.63      319.55      8.36 o
  10   1   0       40.00       40.29      3.18 o
  11   1   0       12.22        6.66      2.54 o
  12   1   0      171.71      177.31     10.65 o
   0   2   0     8821.39     8488.52    185.84 o
   1   2   0    18006.71    17438.29    177.61 o
   2   2   0     3818.03     3743.86     47.52 o
   3   2   0        7.95        9.57      1.09 o
   4   2   0        8.97        7.26      1.08 o
   5   2   0      701.17      711.33      9.83 o
   6   2   0      267.58      287.90      4.44 o
   7   2   0        4.17        2.38      1.13 o
   8   2   0       17.06       14.85      1.68 o
   9   2   0        4.93        3.84      1.61 o
  10   2   0      135.62      131.18      6.01 o
  11   2   0       17.57       12.45      3.49 o
  12   2   0       10.83        8.61      3.40 o
  13   2   0       15.39        7.84      6.19 o
   1   3   0     1332.12     1277.40     13.84 o
   2   3   0      263.15      255.77      6.67 o
   3   3   0      121.24      123.06      2.72 o
   4   3   0      633.16      658.69     11.33 o
   5   3   0        5.76        4.62      1.17 o
   6   3   0        7.17        7.98      1.42 o
   7   3   0        5.83        3.77      1.21 o
   8   3   0      218.54      245.46      6.47 o
   9   3   0       33.59       33.51      3.67 o
  10   3   0      463.73      473.23     10.75 o
  11   3   0      271.26      275.32     13.40 o
  12   3   0      209.43      208.49     11.89 o
   0   4   0      156.01      157.26      5.00 o
   1   4   0       32.65       32.27      2.01 o
   2   4   0      594.45      605.72      8.67 o
   3   4   0       13.77       15.05      1.58 o
   4   4   0       36.20       39.17      2.34 o
   5   4   0      103.91      111.69      3.65 o
   6   4   0       50.37       49.19      3.49 o
   7   4   0      133.74      141.58      5.77 o
   8   4   0       18.82       15.27      2.57 o
   9   4   0      175.25      183.58      6.45 o
  10   4   0       30.95       35.50      4.27 o
  11   4   0       31.93       31.43      4.29 o
  12   4   0        0.25        0.71      3.25 o
  13   4   0        9.55       -0.83      4.95 o
  14   4   0        0.68       -1.86      5.78 o
   1   5   0       98.31       97.87      3.87 o
   2   5   0        0.03       -0.11      1.57 o
   3   5   0      103.53      105.01      4.85 o
   4   5   0        4.16        2.81      1.75 o
   5   5   0        4.12        3.88      1.83 o
   6   5   0        8.23        6.63      2.11 o
   7   5   0       91.55       96.63      4.89 o
   8   5   0        0.42       -0.07      2.02 o
   9   5   0      199.74      203.01      6.54 o
  10   5   0       18.45       17.16      2.94 o
  11   5   0        2.47        2.88      3.33 o
  12   5   0       76.56       60.82      7.05 o
  13   5   0       12.07       12.79      7.43 o
  14   5   0        0.30        0.83      5.98 o
   0   6   0     1505.98     1439.38     68.60 o
   1   6   0      149.02      132.26      8.28 o
   2   6   0       19.08       16.26      3.22 o
   3   6   0      163.15      153.99      6.57 o
   4   6   0       28.33       31.23      3.52 o
   5   6   0      125.56      124.51      5.59 o
   6   6   0       11.60        8.05      2.52 o
   7   6   0       11.20       10.05      2.71 o
   8   6   0       45.92       44.05      4.30 o
   9   6   0        0.76        1.69      2.30 o
  10   6   0       14.22       17.65      3.23 o
  11   6   0       34.09       26.24      4.72 o
  12   6   0        0.18        0.03      4.35 o
  13   6   0        5.75        8.67      7.63 o
   1   7   0      116.77      108.15      6.25 o
   2   7   0       24.66       18.55      3.66 o
   3   7   0       10.42        8.37      3.07 o
   4   7   0       12.89       10.09      3.19 o
   5   7   0        8.75        7.48      2.71 o
   6   7   0       43.45       41.04      4.30 o
   7   7   0        0.77        2.52      2.68 o
   8   7   0       26.79       25.31      3.99 o
   9   7   0        5.86        7.21      3.51 o
  10   7   0        2.07        2.82      3.39 o
  11   7   0        1.21       -0.47      3.70 o
   0   8   0      152.52      137.01     10.72 o
   1   8   0      206.74      178.77      8.37 o
   2   8   0        2.54        2.76      3.19 o
   3   8   0        7.88        3.45      3.16 o
   4   8   0        5.13        1.20      3.06 o
   5   8   0       23.38       21.90      4.44 o
   6   8   0        9.74        3.33      3.44 o
   7   8   0        5.84        6.77      4.13 o
   8   8   0        1.68        2.59      3.91 o
   1   9   0        7.36       10.94      4.10 o
   2   9   0        5.41        5.00      3.76 o
   3   9   0        4.96        2.85      3.77 o
 -13   1   1      161.33      160.72     15.27 o
 -12   1   1      323.11      329.52     11.00 o
 -11   1   1       44.93       46.20      3.84 o
 -10   1   1      368.88      374.82      6.68 o
  -9   1   1       28.89       29.07      2.30 o
  -8   1   1        0.25        2.02      1.03 o
  -7   1   1        0.71       -0.39      0.90 o
  -6   1   1      118.03      132.42      3.16 o
  -5   1   1      583.40      571.22     14.12 o
  -4   1   1      227.48      229.54      6.53 o
  -3   1   1      125.20      112.29      2.52 o
  -2   1   1      149.10      137.85      4.18 o
  -1   1   1      634.33      625.37      5.70 o
   0   1   1     1963.60     1830.80     28.74 o
   1   1   1      307.74      282.99      9.77 o
   2   1   1     4223.90     3964.95    109.63 o
   3   1   1      445.73      435.74     13.00 o
   4   1   1       81.76       79.14      2.50 o
   5   1   1      410.06      410.93      8.10 o
   6   1   1     1184.72     1219.50     25.79 o
   7   1   1      816.93      908.91     13.66 o
   8   1   1        0.14       -0.07      1.01 o
   9   1   1       38.14       33.57      2.80 o
  10   1   1      172.53      174.77     11.12 o
  11   1   1      163.50      162.35      7.08 o
  12   1   1      179.11      169.59     10.58 o
  13   1   1      110.00       89.96     13.41 o
 -13   2   1       33.84       37.76      9.28 o
 -12   2   1      211.17      191.38     11.13 o
 -11   2   1      425.85      448.85     10.45 o
 -10   2   1       28.30       27.91      4.05 o
  -9   2   1      164.40      167.86      4.94 o
  -8   2   1       58.02       64.80      3.02 o
  -7   2   1       76.33       95.21      3.13 o
  -6   2   1      381.58      404.45      7.22 o
  -5   2   1      343.10      368.12      4.49 o
  -4   2   1      122.18      123.01      3.03 o
  -3   2   1      303.99      306.44      3.89 o
  -2   2   1        9.57        7.32      0.88 o
  -1   2   1     6735.93     6489.79     91.26 o
   0   2   1    25651.27    24604.14    334.75 o
   1   2   1      917.02      829.32     12.68 o
   2   2   1        8.99       10.01      1.15 o
   3   2   1      575.52      602.78      6.06 o
   4   2   1      124.97      123.05      3.25 o
   5   2   1      438.79      466.00      6.40 o
   6   2   1      281.86      314.80      7.16 o
   7   2   1       26.19       31.21      2.16 o
   8   2   1       38.74       40.60      2.91 o
   9   2   1      250.32      254.85      6.20 o
  10   2   1       76.62       83.99      5.41 o
  11   2   1        0.01       -0.18      3.22 o
  12   2   1       38.95       38.84      6.52 o
  13   2   1        8.70        4.51      4.64 o
  14   2   1        3.81        1.44      5.57 o
 -14   3   1       14.73       13.20      8.05 o
 -13   3   1        9.83        7.63      6.19 o
 -12   3   1       11.94       14.33      3.91 o
 -11   3   1        6.02        5.08      2.62 o
 -10   3   1       14.23       12.62      2.80 o
  -9   3   1       22.12       25.10      3.24 o
  -8   3   1        4.79        5.55      1.73 o
  -7   3   1        1.93        1.58      1.05 o
  -6   3   1       84.32       93.84      3.19 o
  -5   3   1      112.74      123.26      3.60 o
  -4   3   1        0.15        0.14      0.78 o
  -3   3   1        0.08       -0.17      0.71 o
  -2   3   1       12.98       11.17      1.11 o
  -1   3   1      968.53      979.92     13.90 o
   0   3   1      499.23      519.39      7.82 o
   1   3   1      147.62      150.70      2.85 o
   2   3   1        1.16        1.84      0.81 o
   3   3   1       17.89       19.18      1.42 o
   4   3   1      131.76      139.44      3.52 o
   5   3   1       35.67       37.12      2.34 o
   6   3   1      140.11      149.81      4.19 o
   7   3   1       56.73       56.12      2.94 o
   8   3   1       23.18       26.26      2.64 o
   9   3   1       22.37       23.64      3.40 o
  10   3   1       43.71       42.91      4.50 o
  11   3   1        5.59        5.53      3.78 o
  12   3   1       29.45       23.29      5.58 o
  13   3   1       14.24       13.03      5.08 o
  14   3   1        0.17        1.65      5.78 o
 -14   4   1       50.50       49.93     11.97 o
 -13   4   1        1.62        6.50      4.37 o
 -12   4   1      107.55      102.64     11.01 o
 -11   4   1      266.10      273.75     11.48 o
 -10   4   1       41.77       43.01      4.53 o
  -9   4   1       11.86        8.07      2.31 o
  -8   4   1        0.98        0.59      1.61 o
  -7   4   1       32.03       32.55      3.05 o
  -6   4   1       40.30       41.81      2.72 o
  -5   4   1      170.05      191.40      4.49 o
  -4   4   1        2.94        2.36      1.04 o
  -3   4   1      244.24      237.95      4.63 o
  -2   4   1      156.15      146.31      3.59 o
  -1   4   1     4156.23     4084.73     54.33 o
   0   4   1     4290.03     4225.21     63.42 o
   1   4   1      709.04      718.30     12.83 o
   2   4   1      731.52      689.80     15.25 o
   3   4   1        5.14        1.82      1.04 o
   4   4   1        0.00       -0.28      0.94 o
   5   4   1      374.20      404.37      8.78 o
   6   4   1      129.03      132.24      4.95 o
   7   4   1       83.05       79.76      4.88 o
   8   4   1        5.60        4.76      2.12 o
   9   4   1        9.18        7.37      2.39 o
  10   4   1        8.11        6.64      3.21 o
  11   4   1        3.64        5.39      3.87 o
  12   4   1       28.87       26.84      7.53 o
  13   4   1        2.51        0.72      4.11 o
  14   4   1        1.41        7.43      7.01 o
  15   4   1       17.25       12.79      8.05 o
 -14   5   1        0.99        2.06      7.01 o
 -13   5   1       15.31       11.76      7.43 o
 -12   5   1       61.63       57.43      9.27 o
 -11   5   1        0.13        1.44      2.62 o
 -10   5   1       81.04       87.24      5.07 o
  -9   5   1        1.51        0.84      1.94 o
  -8   5   1        2.71        2.43      2.09 o
  -7   5   1       47.20       49.83      4.00 o
  -6   5   1        0.01       -1.03      1.60 o
  -5   5   1        0.22        0.51      1.64 o
  -4   5   1      140.10      155.03      5.25 o
  -3   5   1        2.64        0.88      1.68 o
  -2   5   1       37.59       38.76      3.55 o
  -1   5   1      108.15      103.50      4.32 o
   0   5   1       48.24       43.83      3.34 o
   1   5   1      203.91      207.28      6.43 o
   2   5   1      117.51      117.03      4.23 o
   3   5   1        0.21        1.03      1.53 o
   4   5   1        5.01        6.21      1.97 o
   5   5   1       31.60       35.70      3.40 o
   6   5   1        2.41        0.55      1.82 o
   7   5   1       37.59       41.52      3.84 o
   8   5   1       50.02       48.85      4.26 o
   9   5   1       41.26       40.23      3.83 o
  10   5   1       14.95       13.00      3.48 o
  11   5   1       17.54       17.45      5.47 o
  12   5   1       13.18       10.12      4.93 o
  13   5   1        7.88        8.25      6.81 o
  14   5   1        0.84        1.03      6.60 o
 -13   6   1        8.72        8.05      8.05 o
 -12   6   1        5.74       -0.27      5.05 o
 -11   6   1        7.35        7.49      4.05 o
 -10   6   1       18.77       16.52      3.18 o
  -9   6   1        4.92        5.06      2.44 o
  -8   6   1        0.16       -0.95      2.28 o
  -7   6   1       38.68       39.78      3.98 o
  -6   6   1        2.25        4.75      2.31 o
  -5   6   1       14.01       16.79      2.80 o
  -4   6   1        0.50        0.94      2.11 o
  -3   6   1        0.60       -1.41      2.03 o
  -2   6   1       81.52       82.49      5.30 o
  -1   6   1      364.53      353.78      9.14 o
   0   6   1      223.83      214.47      7.37 o
   1   6   1      187.49      187.45      6.98 o
   2   6   1        7.27        5.94      2.52 o
   3   6   1       42.56       44.87      3.99 o
   4   6   1       73.46       69.40      4.83 o
   5   6   1        3.92        3.47      2.22 o
   6   6   1       42.56       33.35      3.82 o
   7   6   1       10.27        9.37      2.87 o
   8   6   1        9.10        7.39      2.81 o
   9   6   1       44.74       40.30      4.95 o
  10   6   1       11.20       10.52      3.24 o
  11   6   1        6.55        8.78      4.19 o
  12   6   1        2.03        1.80      4.24 o
  13   6   1        2.62        0.21      6.19 o
 -11   7   1        7.67        4.89      4.04 o
 -10   7   1        0.27        1.29      3.17 o
  -9   7   1       39.99       26.62      5.29 o
  -8   7   1       30.16       30.84      4.59 o
  -7   7   1       24.57       24.38      3.84 o
  -6   7   1       14.72       15.80      3.67 o
  -5   7   1        4.91        5.25      2.76 o
  -4   7   1        4.67        3.00      2.59 o
  -3   7   1        2.11       -0.76      2.42 o
  -2   7   1        4.57        6.71      2.86 o
  -1   7   1        6.25        3.92      2.66 o
   0   7   1        3.96        8.24      2.99 o
   1   7   1        5.94        3.33      2.65 o
   2   7   1        2.53        1.39      2.44 o
   3   7   1       21.68       16.50      3.44 o
   4   7   1        2.62        1.19      2.37 o
   5   7   1        0.38       -0.54      2.33 o
   6   7   1       84.21       89.96      6.09 o
   7   7   1        1.15        1.59      2.85 o
   8   7   1       18.86       14.78      3.82 o
   9   7   1        4.42        6.32      3.60 o
  10   7   1        0.07       -0.67      3.89 o
  11   7   1        4.66        2.82      5.00 o
  -9   8   1       10.21        5.17      4.15 o
  -8   8   1        4.57        4.25      4.16 o
  -7   8   1        1.93        0.81      3.53 o
  -6   8   1        3.35        3.66      3.38 o
  -5   8   1       21.44       22.56      4.39 o
  -4   8   1        4.44       -1.17      2.81 o
  -3   8   1        7.30        3.95      3.20 o
  -2   8   1        9.46        4.52      3.10 o
  -1   8   1        1.58        2.68      3.00 o
   0   8   1        1.28        6.18      3.24 o
   1   8   1        2.44        3.01      3.05 o
   2   8   1        1.81       -0.88      2.77 o
   3   8   1        0.70       -1.11      2.83 o
   4   8   1        2.57        1.56      3.12 o
   5   8   1        1.70        0.99      3.52 o
   6   8   1        0.05        1.28      3.21 o
   7   8   1        2.03        0.23      3.61 o
   8   8   1       13.56       14.60      4.92 o
  -3   9   1        0.11       -0.15      3.64 o
  -2   9   1        3.98       -0.34      3.76 o
  -1   9   1       13.57        9.52      4.45 o
   0   9   1        1.98        1.16      3.84 o
   1   9   1        8.79        6.11      4.14 o
   2   9   1        4.58        0.41      3.95 o
 -13   0   2      249.63      260.53     12.60 o
 -12   0   2      904.92      945.85     23.52 o
 -11   0   2      477.44      463.60     14.21 o
 -10   0   2       85.36       90.39      4.68 o
  -9   0   2        1.04        1.13      1.47 o
  -8   0   2      530.86      537.99     27.06 o
  -7   0   2     2477.47     2595.03     88.33 o
  -6   0   2       72.15       86.99      3.89 o
  -5   0   2        7.58        7.81      1.55 o
  -4   0   2     2151.13     2067.48    116.37 o
  -2   0   2      407.43      384.66     28.68 o
  -1   0   2    12405.42    10206.92     37.55 o
   0   0   2     6349.68     5560.98     22.70 o
   1   0   2     1938.90     1743.82     74.17 o
   2   0   2       31.64       18.44      1.97 o
   3   0   2     1073.88     1030.92     54.68 o
   4   0   2     1415.79     1378.49     50.22 o
   5   0   2     2269.78     2261.13     40.91 o
   6   0   2     2716.95     2880.90    115.68 o
   7   0   2      268.29      306.84     16.25 o
   8   0   2      183.34      201.62      7.42 o
   9   0   2      790.38      799.02     47.04 o
  10   0   2      222.14      254.25     11.31 o
  11   0   2       50.68       44.36      6.41 o
  12   0   2       54.65       45.39      6.86 o
  13   0   2        3.26        5.57      6.19 o
 -14   1   2       48.94       46.01     10.73 o
 -13   1   2       70.07       53.83      7.14 o
 -12   1   2        2.41        0.48      2.13 o
 -11   1   2      103.14      101.17      4.93 o
 -10   1   2       18.57       17.35      2.16 o
  -9   1   2      114.38      126.34      4.31 o
  -8   1   2      601.84      665.77     15.54 o
  -7   1   2      154.55      175.49      3.74 o
  -6   1   2      137.35      125.54      3.55 o
  -5   1   2      233.48      221.62      4.76 o
  -4   1   2      140.24      131.73      3.99 o
  -3   1   2        4.30        6.75      0.81 o
  -2   1   2      429.49      420.52      9.60 o
  -1   1   2     3018.31     2705.10     66.15 o
   0   1   2     2510.94     2177.71     51.27 o
   1   1   2     1975.20     1835.38     44.90 o
   2   1   2      603.91      614.14      9.84 o
   3   1   2      449.33      421.98      5.97 o
   4   1   2       82.56       77.25      2.80 o
   5   1   2      497.30      511.15     18.52 o
   6   1   2      490.30      481.33      9.69 o
   7   1   2       70.71       62.85      3.05 o
   8   1   2        3.36        4.39      1.78 o
   9   1   2       22.55       23.19      3.87 o
  10   1   2      313.49      326.40     12.57 o
  11   1   2      255.14      274.84      8.86 o
  12   1   2        5.56        6.21      3.39 o
  13   1   2       85.06       69.84      8.64 o
  14   1   2        0.16        1.65      5.78 o
 -15   2   2       45.27       31.36     10.11 o
 -14   2   2        0.67        3.82      4.05 o
 -13   2   2       31.74       29.05      5.69 o
 -12   2   2      406.28      385.61     20.84 o
 -11   2   2      210.71      220.23      6.83 o
 -10   2   2        9.33        6.50      1.79 o
  -9   2   2       56.06       54.62      3.30 o
  -8   2   2       17.00       18.25      2.00 o
  -7   2   2       10.58       12.10      1.66 o
  -6   2   2      437.92      435.20      6.45 o
  -5   2   2      521.72      539.56      5.81 o
  -4   2   2       13.75       15.88      1.30 o
  -3   2   2       41.65       39.91      1.59 o
  -2   2   2     1157.64     1099.49     14.02 o
  -1   2   2      258.02      249.62      4.10 o
   0   2   2     6772.79     6789.60    101.76 o
   1   2   2      385.46      341.49      4.66 o
   2   2   2      223.50      232.83      5.19 o
   3   2   2      978.07      988.02     16.50 o
   4   2   2       27.51       30.11      1.90 o
   5   2   2      283.33      309.36      6.16 o
   6   2   2      689.06      755.67     12.72 o
   7   2   2       70.60       67.98      3.12 o
   8   2   2      125.60      132.97      4.31 o
   9   2   2       17.11       15.14      2.40 o
  10   2   2        0.00       -0.25      1.98 o
  11   2   2        7.35        2.36      3.61 o
  12   2   2       37.98       38.99      6.71 o
  13   2   2        1.18        0.73      3.99 o
  14   2   2        0.56        3.30      5.98 o
  15   2   2        4.85        2.06      6.60 o
 -15   3   2       19.03       22.08      9.28 o
 -14   3   2       12.85        6.08      4.81 o
 -13   3   2       14.14       10.14      4.89 o
 -12   3   2       67.56       86.85      8.75 o
 -11   3   2       38.79       38.30      4.25 o
 -10   3   2       73.04       72.83      5.16 o
  -9   3   2        6.28        4.88      1.85 o
  -8   3   2      106.28      109.29      3.78 o
  -7   3   2       32.61       34.44      2.25 o
  -6   3   2      795.55      788.17      9.19 o
  -5   3   2      160.23      160.18      3.42 o
  -4   3   2       17.95       17.54      1.38 o
  -3   3   2      150.94      155.39      2.74 o
  -2   3   2       14.88       11.62      1.04 o
  -1   3   2      110.19      107.74      2.09 o
   0   3   2       22.67       27.66      1.27 o
   1   3   2       16.89       14.96      1.10 o
   2   3   2       45.86       50.58      1.93 o
   3   3   2     1640.34     1707.81     32.28 o
   4   3   2      219.61      235.69      4.27 o
   5   3   2     1350.08     1359.43     10.92 o
   6   3   2      293.49      332.92      5.94 o
   7   3   2       85.77       95.84      3.55 o
   8   3   2      454.50      480.05      9.22 o
   9   3   2      359.51      357.41     11.02 o
  10   3   2        0.89       -2.68      2.87 o
  11   3   2       17.28        9.74      4.05 o
  12   3   2      203.03      205.56     11.95 o
  13   3   2       54.11       42.44      7.42 o
  14   3   2        0.59       -2.68      5.16 o
  15   3   2       18.24       18.36      9.08 o
 -15   4   2        0.76       -2.27      6.40 o
 -14   4   2        0.28        3.49      4.65 o
 -13   4   2       15.38       14.03      5.40 o
 -12   4   2       15.24       15.80      5.23 o
 -11   4   2        2.41        3.85      3.00 o
 -10   4   2        5.92        6.19      2.56 o
  -9   4   2       17.51       15.37      2.98 o
  -8   4   2       14.04       16.97      2.29 o
  -7   4   2       28.45       25.16      2.71 o
  -6   4   2        0.35       -0.55      1.06 o
  -5   4   2       66.53       61.46      2.58 o
  -4   4   2       16.95       14.98      1.51 o
  -3   4   2       78.24       73.45      2.55 o
  -2   4   2       52.92       52.40      2.18 o
  -1   4   2      136.39      138.67      3.05 o
   0   4   2      607.99      589.61      8.44 o
   1   4   2      632.05      630.43      9.30 o
   2   4   2     1164.06     1133.45     15.24 o
   3   4   2      465.77      469.72      8.19 o
   4   4   2        5.66        4.99      1.18 o
   5   4   2        2.18        1.80      1.27 o
   6   4   2       29.88       29.82      3.00 o
   7   4   2       15.96       12.33      2.66 o
   8   4   2        1.31        2.24      2.01 o
   9   4   2      124.30      123.24      8.74 o
  10   4   2       69.69       61.25      7.74 o
  11   4   2        0.36        0.64      3.37 o
  12   4   2        0.97       -0.59      3.70 o
  13   4   2        1.06        2.95      4.24 o
  14   4   2        7.85        7.01      6.81 o
  15   4   2        0.00        0.21      6.19 o
 -15   5   2        3.38        9.28      8.05 o
 -14   5   2        0.01       -3.09      6.19 o
 -13   5   2        1.60        1.76      4.70 o
 -12   5   2       13.16        6.41      4.81 o
 -11   5   2       79.75       79.20      7.44 o
 -10   5   2        9.29       10.71      2.87 o
  -9   5   2        0.01       -0.74      1.80 o
  -8   5   2        3.07        0.90      1.89 o
  -7   5   2       26.94       27.06      3.11 o
  -6   5   2       76.63       78.42      4.35 o
  -5   5   2       59.71       58.78      3.89 o
  -4   5   2        0.22        0.44      1.65 o
  -3   5   2       15.84       15.14      2.63 o
  -2   5   2        8.02       10.65      2.09 o
  -1   5   2        7.45        6.07      1.80 o
   0   5   2       19.06       19.28      2.37 o
   1   5   2        8.68       10.19      1.91 o
   2   5   2       13.41       14.72      2.16 o
   3   5   2        0.85        0.94      1.62 o
   4   5   2       15.82       13.17      2.36 o
   5   5   2      145.09      148.25      5.57 o
   6   5   2      272.73      284.96      8.83 o
   7   5   2       15.98       14.50      2.85 o
   8   5   2       81.45       82.11      6.04 o
   9   5   2       19.66       15.28      5.88 o
  10   5   2       12.92       11.30      4.56 o
  11   5   2       37.98       36.11      6.75 o
  12   5   2       51.91       47.39      7.78 o
  13   5   2       34.66       21.66      6.71 o
  14   5   2        1.83       -2.48      6.19 o
 -14   6   2       13.84        4.95      7.22 o
 -13   6   2       28.91       30.06      7.63 o
 -12   6   2       41.75       45.74      8.17 o
 -11   6   2       41.80       38.39      5.79 o
 -10   6   2        6.45        1.63      2.78 o
  -9   6   2        4.39        0.58      2.51 o
  -8   6   2        9.61        9.57      2.73 o
  -7   6   2       12.98       12.07      2.81 o
  -6   6   2        0.71       -0.65      1.92 o
  -5   6   2       95.43       98.82      5.55 o
  -4   6   2        0.23        0.55      2.02 o
  -3   6   2        0.37       -0.15      2.03 o
  -2   6   2        4.98        4.35      2.25 o
  -1   6   2      199.51      185.99      6.85 o
   0   6   2       60.91       67.87      5.09 o
   1   6   2      166.89      162.25      6.58 o
   2   6   2       55.53       54.26      4.23 o
   3   6   2        8.80        6.32      2.34 o
   4   6   2       82.39       78.54      5.04 o
   5   6   2       99.02       92.72      5.33 o
   6   6   2       74.74       79.79      5.40 o
   7   6   2       25.79       23.69      3.89 o
   8   6   2       57.35       52.90      6.18 o
   9   6   2        3.92        3.69      3.37 o
  10   6   2        0.92        0.36      3.20 o
  11   6   2        1.78       -0.93      3.53 o
  12   6   2        2.17        2.31      4.84 o
 -12   7   2        1.18        6.91      5.70 o
 -11   7   2        6.08        4.85      5.25 o
 -10   7   2        8.98        5.72      3.45 o
  -9   7   2        0.02        2.77      3.05 o
  -8   7   2        0.07       -1.67      2.90 o
  -7   7   2        0.60       -1.53      2.74 o
  -6   7   2        3.13        3.31      2.85 o
  -5   7   2        2.17        0.76      2.48 o
  -4   7   2       26.83       28.00      4.08 o
  -3   7   2        0.93        1.24      2.53 o
  -2   7   2        0.01        0.03      2.37 o
  -1   7   2       35.35       36.28      4.34 o
   0   7   2       14.65       17.70      3.49 o
   1   7   2        3.01        1.92      2.40 o
   2   7   2        0.86        1.50      2.47 o
   3   7   2        4.55        1.93      2.47 o
   4   7   2       17.43       16.38      3.57 o
   5   7   2        0.87        1.34      2.70 o
   6   7   2        1.95        1.37      2.79 o
   7   7   2       33.62       32.15      4.60 o
   8   7   2        0.54       -3.02      3.23 o
   9   7   2        0.12        1.23      3.64 o
  10   7   2       15.56       12.46      5.75 o
  -9   8   2        0.58       -3.24      4.31 o
  -8   8   2        2.05        2.10      3.93 o
  -7   8   2        4.42        1.44      3.64 o
  -6   8   2        0.93       -2.31      3.20 o
  -5   8   2        8.01        6.91      3.72 o
  -4   8   2        1.43       -2.91      2.96 o
  -3   8   2        0.55        0.94      3.37 o
  -2   8   2       39.63       36.50      5.63 o
  -1   8   2       27.61       25.03      4.92 o
   0   8   2       84.29       68.07      8.02 o
   1   8   2       15.98       13.36      4.28 o
   2   8   2        1.62       -2.77      2.77 o
   3   8   2        5.09        3.33      3.43 o
   4   8   2       14.67        8.98      4.19 o
   5   8   2        4.86        8.10      3.70 o
   6   8   2       52.50       42.65      7.61 o
   7   8   2        0.34       -0.78      4.36 o
  -3   9   2        0.35        0.73      3.84 o
  -2   9   2        2.99        4.24      4.11 o
  -1   9   2        0.60        2.59      4.00 o
   0   9   2        0.95       -0.37      3.96 o
   1   9   2        7.20        6.44      4.32 o
   2   9   2        0.38       -0.71      3.72 o
 -15   1   3       25.96       20.43      8.25 o
 -14   1   3       87.95       85.51      9.03 o
 -13   1   3        0.47        0.13      2.27 o
 -12   1   3       94.60      117.57      6.20 o
 -11   1   3      938.47      987.23     15.43 o
 -10   1   3      151.53      147.31      7.06 o
  -9   1   3      294.61      314.37      5.97 o
  -8   1   3     1138.28     1253.31     16.33 o
  -7   1   3     1150.43     1105.84     10.08 o
  -6   1   3     4082.25     4067.95    102.57 o
  -5   1   3      804.52      878.45      7.69 o
  -4   1   3     1157.80     1055.42     25.45 o
  -3   1   3       99.20       82.67      3.34 o
  -2   1   3     1160.52     1007.11     45.28 o
  -1   1   3      981.18      891.99     16.00 o
   0   1   3     2880.99     2677.62    170.81 o
   1   1   3      598.39      566.24     23.19 o
   2   1   3     1041.60     1028.30     26.14 o
   3   1   3       44.94       51.01      2.25 o
   4   1   3     1539.38     1564.88     29.06 o
   5   1   3      676.89      689.44     12.26 o
   6   1   3        2.70        3.65      1.39 o
   7   1   3       10.09       10.99      1.75 o
   8   1   3       60.84       53.79      4.20 o
   9   1   3       80.93       75.80      5.00 o
  10   1   3       60.70       48.69      4.67 o
  11   1   3      134.16      131.16      6.84 o
  12   1   3       16.25        7.27      3.70 o
  13   1   3       54.24       47.92     12.69 o
  14   1   3        2.46        2.68      5.78 o
  15   1   3       13.67       16.09      8.46 o
 -16   2   3        8.49        9.90      7.84 o
 -15   2   3       11.52        8.89      4.70 o
 -14   2   3       26.61       23.01      5.54 o
 -13   2   3      169.40      171.66     15.47 o
 -12   2   3      330.30      340.72     11.12 o
 -11   2   3      182.98      189.01      7.06 o
 -10   2   3      201.53      203.16      5.53 o
  -9   2   3        2.42        2.31      1.32 o
  -8   2   3      234.64      241.66      5.19 o
  -7   2   3      778.79      785.03      8.54 o
  -6   2   3      585.29      614.70      8.24 o
  -5   2   3      607.13      603.55     10.61 o
  -4   2   3      352.60      364.14      3.84 o
  -3   2   3      796.83      785.27     18.32 o
  -2   2   3      104.58      113.70      2.19 o
  -1   2   3      447.95      409.99      4.06 o
   0   2   3      651.18      635.28     15.67 o
   1   2   3        0.72        1.02      0.61 o
   2   2   3      101.19      108.49      2.98 o
   3   2   3     1526.61     1576.81     27.75 o
   4   2   3        8.06        7.23      1.35 o
   5   2   3     1006.14     1055.12     10.07 o
   6   2   3      375.17      383.78      5.72 o
   7   2   3        0.28        0.76      1.19 o
   8   2   3      118.07      134.57      5.28 o
   9   2   3       53.61       54.29      4.14 o
  10   2   3      237.62      255.35      7.97 o
  11   2   3      164.01      165.47      8.68 o
  12   2   3        2.63        3.82      4.05 o
  13   2   3        0.40        1.34      4.00 o
  14   2   3        0.03       -1.03      5.36 o
  15   2   3        2.34        2.48      6.40 o
 -17   3   3        1.69       12.17      8.87 o
 -16   3   3        0.02        4.95      6.81 o
 -15   3   3        1.78        7.01      7.01 o
 -14   3   3        0.50       -1.68      3.77 o
 -13   3   3       20.38       21.67      5.52 o
 -12   3   3       35.23       35.80      7.43 o
 -11   3   3       38.94       46.05      8.36 o
 -10   3   3       36.00       40.33      3.26 o
  -9   3   3        6.87        5.64      1.64 o
  -8   3   3       23.53       25.20      2.19 o
  -7   3   3      171.07      185.49      4.35 o
  -6   3   3      488.10      517.31      5.70 o
  -5   3   3       15.66       17.62      1.40 o
  -4   3   3      301.80      335.53      5.84 o
  -3   3   3        6.94        7.28      0.95 o
  -2   3   3       27.51       26.52      1.26 o
  -1   3   3      124.87      141.40      2.71 o
   0   3   3       29.48       33.64      1.57 o
   1   3   3      391.86      385.98      5.71 o
   2   3   3       65.11       62.64      1.98 o
   3   3   3        0.08       -0.70      0.77 o
   4   3   3        0.01       -0.70      0.96 o
   5   3   3       27.64       30.59      2.36 o
   6   3   3       34.67       40.35      2.76 o
   7   3   3        8.03        3.89      1.64 o
   8   3   3       47.13       49.29      3.94 o
   9   3   3       75.25       83.86      5.73 o
  10   3   3        0.07       -1.49      3.07 o
  11   3   3        0.96        0.14      3.51 o
  12   3   3       36.92       28.90      6.35 o
  13   3   3        0.72        1.55      4.31 o
  14   3   3        0.01       -4.05      4.05 o
  15   3   3        0.18        2.89      6.81 o
 -16   4   3       12.67       16.30      8.87 o
 -15   4   3        2.57        3.67      4.86 o
 -14   4   3        0.71        2.30      4.36 o
 -13   4   3      180.93      195.89     11.95 o
 -12   4   3      346.60      342.17     23.31 o
 -11   4   3      252.09      295.64     12.76 o
 -10   4   3       51.83       42.78      4.92 o
  -9   4   3        0.92        0.60      1.78 o
  -8   4   3       66.41       64.44      3.61 o
  -7   4   3       43.41       39.24      2.35 o
  -6   4   3        6.47        8.29      1.49 o
  -5   4   3      900.41      911.44     17.59 o
  -4   4   3       60.60       54.47      2.57 o
  -3   4   3        2.42        2.18      0.92 o
  -2   4   3       20.10       19.33      1.37 o
  -1   4   3      141.81      160.18      2.88 o
   0   4   3      389.32      424.51      6.80 o
   1   4   3        1.80        0.27      0.88 o
   2   4   3        3.55        4.71      1.10 o
   3   4   3      215.92      226.76      4.09 o
   4   4   3        5.52        7.19      1.42 o
   5   4   3      393.53      426.96      7.10 o
   6   4   3      243.57      259.33      6.39 o
   7   4   3        1.41        2.89      2.77 o
   8   4   3      104.17      105.31      9.39 o
   9   4   3       20.11       14.58      5.05 o
  10   4   3        0.21        0.01      3.20 o
  11   4   3        5.45        3.01      3.85 o
  12   4   3       45.87       47.49      7.57 o
  13   4   3        0.82        2.34      4.51 o
  14   4   3        7.84       -1.40      4.87 o
 -15   5   3        6.44        3.71      6.81 o
 -14   5   3       13.58        6.62      5.01 o
 -13   5   3       18.09       15.16      5.70 o
 -12   5   3        0.01       -1.80      3.85 o
 -11   5   3       44.50       47.49      7.13 o
 -10   5   3        1.90        0.91      3.41 o
  -9   5   3       69.13       56.59      4.80 o
  -8   5   3        3.07        2.50      1.79 o
  -7   5   3        6.58        5.80      2.08 o
  -6   5   3      481.57      474.44     14.29 o
  -5   5   3       41.36       38.24      3.93 o
  -4   5   3       35.27       39.81      3.57 o
  -3   5   3       35.33       32.76      3.25 o
  -2   5   3       51.01       50.62      3.53 o
  -1   5   3       55.09       57.63      3.68 o
   0   5   3       50.83       58.32      3.40 o
   1   5   3       14.17       10.98      1.93 o
   2   5   3       32.01       39.53      3.03 o
   3   5   3       47.82       48.23      3.70 o
   4   5   3      210.44      201.03      7.08 o
   5   5   3        3.44        0.98      1.85 o
   6   5   3        0.08       -0.25      2.01 o
   7   5   3       39.84       43.37      5.09 o
   8   5   3        0.15        0.83      2.65 o
   9   5   3       31.06       32.27      5.81 o
  10   5   3        0.94        1.79      3.85 o
  11   5   3       18.87       11.28      5.18 o
  12   5   3        0.23        0.18      3.74 o
  13   5   3        2.78       -0.31      4.41 o
 -14   6   3       12.58        8.06      5.90 o
 -13   6   3       44.01       42.01      7.84 o
 -12   6   3       74.43       71.20     10.01 o
 -11   6   3       71.61       69.83      8.78 o
 -10   6   3        0.38       -2.28      2.70 o
  -9   6   3       13.65       12.78      3.70 o
  -8   6   3       20.40       19.65      4.07 o
  -7   6   3        0.05        3.27      2.65 o
  -6   6   3       28.44       26.09      3.65 o
  -5   6   3        9.15        8.41      2.65 o
  -4   6   3       12.12       10.90      2.66 o
  -3   6   3        0.84        2.68      2.13 o
  -2   6   3       66.74       63.38      5.48 o
  -1   6   3        0.91        1.93      2.15 o
   0   6   3        3.15        5.34      2.34 o
   1   6   3       30.34       25.60      3.18 o
   2   6   3      129.60      130.26      5.55 o
   3   6   3       81.52       79.76      5.01 o
   4   6   3        1.28       -1.43      1.98 o
   5   6   3       42.25       43.41      4.59 o
   6   6   3       18.89       14.22      3.84 o
   7   6   3        8.03        7.95      3.41 o
   8   6   3        3.81        6.02      3.45 o
   9   6   3        0.67       -0.48      3.09 o
  10   6   3        4.81        3.51      3.62 o
  11   6   3        1.45        1.43      4.41 o
 -12   7   3       34.53       35.57      7.78 o
 -11   7   3       29.44       28.80      7.07 o
 -10   7   3        1.28        2.80      3.75 o
  -9   7   3        0.10        1.81      3.32 o
  -8   7   3       18.56       20.47      5.54 o
  -7   7   3       24.14       15.46      4.12 o
  -6   7   3       83.52       75.89      6.93 o
  -5   7   3       10.66        5.69      3.30 o
  -4   7   3       20.39       20.80      4.17 o
  -3   7   3       12.65       10.56      3.61 o
  -2   7   3        3.90        1.90      2.77 o
  -1   7   3        0.00       -1.44      2.44 o
   0   7   3        4.10        3.31      2.96 o
   1   7   3       81.31       82.63      9.36 o
   2   7   3        0.03       -0.56      2.57 o
   3   7   3        2.52        2.76      2.66 o
   4   7   3        0.84        1.87      3.35 o
   5   7   3       45.07       40.07      5.63 o
   6   7   3       12.32       11.87      4.05 o
   7   7   3        0.30       -2.12      3.17 o
   8   7   3        4.29        0.55      4.16 o
   9   7   3        0.19       -2.15      3.96 o
  -9   8   3        1.06        1.13      3.74 o
  -8   8   3        0.34       -3.74      3.96 o
  -7   8   3       30.49       27.23      6.19 o
  -6   8   3       11.69        9.72      4.99 o
  -5   8   3        6.76        5.69      4.52 o
  -4   8   3        0.31        0.16      3.23 o
  -3   8   3       23.05       16.69      4.48 o
  -2   8   3        0.62        0.30      3.25 o
  -1   8   3        0.40       -0.13      3.21 o
   0   8   3        5.18        5.22      3.64 o
   1   8   3        3.83       -1.24      3.85 o
   2   8   3       10.36        2.96      4.95 o
   3   8   3        2.66        2.98      3.96 o
   4   8   3       19.34       15.92      5.47 o
   5   8   3       14.42       13.75      5.47 o
   6   8   3        1.90        2.19      4.41 o
  -2   9   3        0.06        1.60      4.41 o
  -1   9   3        1.73        0.46      4.49 o
   0   9   3        2.30       -0.19      4.46 o
 -16   0   4       23.80       31.57      9.70 o
 -15   0   4        0.01        1.83      3.72 o
 -14   0   4        1.08        0.49      3.28 o
 -13   0   4      717.56      694.58     18.79 o
 -12   0   4     1072.23     1040.68     33.11 o
 -11   0   4      265.00      284.71     11.22 o
 -10   0   4       37.56       34.27      4.66 o
  -9   0   4      465.62      460.91     12.02 o
  -8   0   4      273.83      299.63      9.11 o
  -7   0   4      612.63      647.87     44.67 o
  -6   0   4     1099.31     1256.89     79.43 o
  -5   0   4        0.04        1.15      1.44 o
  -4   0   4      897.19      853.40     26.44 o
  -3   0   4        0.00        0.48      0.79 o
  -2   0   4     1243.12     1084.64     37.24 o
  -1   0   4     1463.57     1282.76     15.77 o
   0   0   4      853.66      783.71     20.61 o
   1   0   4      370.54      364.22     16.50 o
   2   0   4     2682.39     2604.77    114.33 o
   3   0   4      904.25      993.67     40.75 o
   4   0   4      123.48      147.35     12.59 o
   5   0   4        1.01        1.96      1.90 o
   6   0   4      200.44      218.37      9.59 o
   7   0   4       91.59       77.42      6.35 o
   8   0   4       55.79       53.19      6.12 o
   9   0   4        0.45        1.34      3.06 o
  10   0   4       34.75       36.79      6.19 o
  11   0   4      459.05      485.28     35.28 o
  12   0   4       74.97       77.27      9.01 o
  13   0   4        0.82        0.21      5.98 o
  14   0   4        2.40       -3.51      5.36 o
 -17   1   4        0.06       -0.41      6.19 o
 -16   1   4       11.21        9.08      7.01 o
 -15   1   4       64.12       61.13      6.71 o
 -14   1   4       14.08       13.58      3.34 o
 -13   1   4        0.71        1.50      2.21 o
 -12   1   4       28.13       32.08      3.93 o
 -11   1   4       57.49       62.79      4.67 o
 -10   1   4       18.76       17.67      3.04 o
  -9   1   4      142.07      156.84      5.31 o
  -8   1   4        5.80        4.90      1.36 o
  -7   1   4      530.48      535.47     11.52 o
  -6   1   4       45.29       54.04      2.78 o
  -5   1   4      550.31      582.02      7.53 o
  -4   1   4      445.00      440.82     14.20 o
  -3   1   4     1180.32     1096.73     22.36 o
  -2   1   4       74.43       72.90      3.67 o
  -1   1   4      228.26      201.02      3.91 o
   0   1   4      416.81      396.57     18.43 o
   1   1   4       56.63       55.10      2.27 o
   2   1   4       13.69       12.37      1.14 o
   3   1   4       90.70      104.80      5.81 o
   4   1   4      234.43      255.88      6.43 o
   5   1   4       67.54       72.36      3.32 o
   6   1   4        0.46        0.40      1.26 o
   7   1   4       28.02       23.33      2.57 o
   8   1   4      160.28      165.63      5.67 o
   9   1   4       96.14      103.99      5.69 o
  10   1   4      292.33      297.67      9.16 o
  11   1   4       72.46       79.73      6.26 o
  12   1   4        6.77        3.11      3.47 o
  13   1   4        0.32       -1.70      3.45 o
  14   1   4        3.26        0.41      5.57 o
  15   1   4        2.14       -1.03      6.19 o
 -17   2   4        1.81        3.71      7.01 o
 -16   2   4        5.93        8.39      4.87 o
 -15   2   4        0.00       -2.06      3.50 o
 -14   2   4        2.10        0.62      3.22 o
 -13   2   4      400.36      404.62     15.74 o
 -12   2   4      262.32      268.35      8.53 o
 -11   2   4      267.50      268.29      7.96 o
 -10   2   4       15.16       11.63      2.37 o
  -9   2   4      145.73      152.87      4.52 o
  -8   2   4        0.52       -0.51      1.07 o
  -7   2   4       34.72       30.79      2.38 o
  -6   2   4      488.46      519.63     10.47 o
  -5   2   4        0.01       -0.32      0.71 o
  -4   2   4      327.00      345.28      7.98 o
  -3   2   4      145.86      152.65      3.60 o
  -2   2   4        3.61        2.24      0.58 o
  -1   2   4       17.10       15.85      1.56 o
   0   2   4      613.82      566.46     10.23 o
   1   2   4       66.38       66.27      2.12 o
   2   2   4        3.79        5.87      0.90 o
   3   2   4       73.98       70.36      2.28 o
   4   2   4       81.63       84.84      2.85 o
   5   2   4      139.85      154.67      4.22 o
   6   2   4        9.63        9.29      1.86 o
   7   2   4       58.83       59.73      3.92 o
   8   2   4        0.13        1.19      1.75 o
   9   2   4       45.15       42.95      3.98 o
  10   2   4       43.26       41.47      4.08 o
  11   2   4        0.61       -2.70      2.90 o
  12   2   4       16.50        9.81      4.76 o
  13   2   4       19.94       19.49      5.99 o
  14   2   4        0.28        0.27      4.71 o
  15   2   4        0.43        4.54      7.01 o
 -17   3   4       15.34       15.68      8.46 o
 -16   3   4        2.35        1.54      4.45 o
 -15   3   4       11.18        7.22      6.19 o
 -14   3   4       22.85       20.21      5.81 o
 -13   3   4       78.52       66.70      7.94 o
 -12   3   4        0.87        3.42      3.28 o
 -11   3   4      573.84      591.04     20.46 o
 -10   3   4       13.00       13.51      2.65 o
  -9   3   4       73.69       77.54      4.52 o
  -8   3   4       17.25       14.01      1.93 o
  -7   3   4      551.54      567.18      6.65 o
  -6   3   4     1283.41     1343.61     17.41 o
  -5   3   4        0.02        0.13      0.70 o
  -4   3   4      126.89      132.27      2.52 o
  -3   3   4      280.83      282.08      5.58 o
  -2   3   4        8.05        8.68      0.84 o
  -1   3   4      373.43      388.92      7.15 o
   0   3   4     1844.32     1950.56     35.38 o
   1   3   4       24.45       27.88      1.31 o
   2   3   4      314.86      341.15      6.60 o
   3   3   4      117.07      131.66      3.12 o
   4   3   4       18.57       17.82      1.85 o
   5   3   4        1.06        2.28      1.41 o
   6   3   4        6.60        9.07      2.07 o
   7   3   4       31.09       30.05      3.19 o
   8   3   4        0.03        1.18      1.82 o
   9   3   4       73.50       86.07      5.95 o
  10   3   4       17.92       10.99      4.54 o
  11   3   4       32.83       31.21      6.10 o
  12   3   4       36.52       42.50      7.37 o
  13   3   4       62.80       57.58      8.59 o
  14   3   4        2.92        2.52      5.06 o
 -17   4   4        0.21       -0.41      7.22 o
 -16   4   4        0.97       -0.54      5.05 o
 -15   4   4        9.28        6.36      5.17 o
 -14   4   4       61.91       53.55      9.70 o
 -13   4   4       25.28       30.05      6.05 o
 -12   4   4       31.48       29.39      5.76 o
 -11   4   4        0.49        0.31      3.06 o
 -10   4   4       28.70       23.62      4.74 o
  -9   4   4        0.10        0.11      2.47 o
  -8   4   4       27.64       27.77      2.61 o
  -7   4   4        3.32        3.03      1.24 o
  -6   4   4       14.79       13.05      1.67 o
  -5   4   4       11.74       13.09      1.56 o
  -4   4   4       12.03       13.12      1.54 o
  -3   4   4       16.26       13.43      1.26 o
  -2   4   4        1.22        1.24      0.74 o
  -1   4   4       61.23       68.17      2.05 o
   0   4   4       86.79       95.89      2.50 o
   1   4   4       39.83       38.93      1.91 o
   2   4   4       14.37       14.05      1.48 o
   3   4   4       34.38       34.38      2.08 o
   4   4   4        0.59        0.89      1.25 o
   5   4   4        6.17        7.24      2.07 o
   6   4   4        9.60       10.62      2.39 o
   7   4   4       24.65       21.65      4.52 o
   8   4   4       20.05       13.81      3.99 o
   9   4   4       13.14       12.51      8.56 o
  10   4   4        0.16       -2.04      3.02 o
  11   4   4       15.88       14.89      4.93 o
  12   4   4        6.58        6.83      4.51 o
  13   4   4        0.62        4.45      4.54 o
 -15   5   4        8.49        6.08      5.16 o
 -14   5   4        5.93        5.31      5.26 o
 -13   5   4       23.30       34.50      8.67 o
 -12   5   4      180.14      180.19     11.44 o
 -11   5   4       15.38       16.72      4.95 o
 -10   5   4       39.85       47.16      6.57 o
  -9   5   4       13.83       10.85      3.85 o
  -8   5   4        2.95        2.02      2.26 o
  -7   5   4       68.39       64.58      5.51 o
  -6   5   4      346.11      337.86      8.90 o
  -5   5   4       14.62       11.84      2.43 o
  -4   5   4       67.59       71.91      4.50 o
  -3   5   4       53.16       50.74      3.53 o
  -2   5   4        2.97        2.34      1.40 o
  -1   5   4      155.92      170.28      6.33 o
   0   5   4      113.93      126.73      4.17 o
   1   5   4      424.47      451.21      8.53 o
   2   5   4      127.24      129.81      4.73 o
   3   5   4       16.27       19.25      2.94 o
   4   5   4       38.82       35.22      4.20 o
   5   5   4        1.06        0.33      2.10 o
   6   5   4       43.69       44.55      5.04 o
   7   5   4        0.03       -0.37      2.49 o
   8   5   4        7.79       11.42      4.01 o
   9   5   4       10.93       10.38      4.26 o
  10   5   4       16.15       16.38      4.96 o
  11   5   4        0.19       -0.84      4.05 o
  12   5   4       22.01       13.79      5.55 o
 -14   6   4        5.66        6.71      5.60 o
 -13   6   4       29.35       40.51      8.05 o
 -12   6   4       67.16       59.84      8.24 o
 -11   6   4       29.90       29.63      7.32 o
 -10   6   4        0.99       -0.04      3.52 o
  -9   6   4       18.38       15.94      3.79 o
  -8   6   4        0.04       -0.28      2.45 o
  -7   6   4        0.20        2.19      3.13 o
  -6   6   4       99.47       93.60     14.03 o
  -5   6   4        5.27        3.95      2.76 o
  -4   6   4       74.65       59.15      5.34 o
  -3   6   4        0.25       -1.99      2.09 o
  -2   6   4       11.02       12.21      3.15 o
  -1   6   4        0.77        0.70      2.19 o
   0   6   4        1.23       -0.29      1.92 o
   1   6   4       16.41       16.06      3.39 o
   2   6   4       38.18       45.75      4.95 o
   3   6   4        3.06        4.19      2.71 o
   4   6   4        0.37       -0.48      2.46 o
   5   6   4       22.26       23.32      4.26 o
   6   6   4       15.36       11.07      3.70 o
   7   6   4        0.16        2.69      3.06 o
   8   6   4       13.69        9.54      3.79 o
   9   6   4        0.87        0.22      3.45 o
  10   6   4        0.09        0.05      3.92 o
  11   6   4        7.04        5.88      4.65 o
 -12   7   4        1.86        3.51      4.95 o
 -11   7   4       11.31        9.58      5.20 o
 -10   7   4        4.47        5.11      3.70 o
  -9   7   4        1.67        0.38      3.08 o
  -8   7   4        4.23        1.35      3.72 o
  -7   7   4        0.12       -1.23      3.17 o
  -6   7   4        3.95        5.20      3.86 o
  -5   7   4       49.35       44.62      6.48 o
  -4   7   4        2.42       -0.21      3.02 o
  -3   7   4        0.40        0.34      3.11 o
  -2   7   4        1.06       -1.13      2.87 o
  -1   7   4        0.05        0.56      2.99 o
   0   7   4       20.18       18.27      4.55 o
   1   7   4        7.59        6.06      3.76 o
   2   7   4        1.59        0.32      2.86 o
   3   7   4       18.78       16.27      4.01 o
   4   7   4        7.21        1.43      3.00 o
   5   7   4        0.32       -0.86      3.13 o
   6   7   4        0.65        1.20      3.51 o
   7   7   4        3.67        2.88      4.20 o
   8   7   4        0.01        2.54      4.20 o
   9   7   4        9.81        9.73      5.25 o
  -9   8   4        1.60        3.67      3.70 o
  -8   8   4        0.67        0.83      4.06 o
  -7   8   4       12.17        7.78      4.76 o
  -6   8   4       18.41       11.41      5.03 o
  -5   8   4        0.36        0.28      3.87 o
  -4   8   4       10.53        3.04      4.06 o
  -3   8   4        1.02       -0.30      3.70 o
  -2   8   4        1.22       -1.26      3.49 o
  -1   8   4        0.16       -0.05      3.61 o
   0   8   4        0.15        0.35      3.61 o
   1   8   4        0.28        1.64      3.93 o
   2   8   4        0.23       -1.36      3.40 o
   3   8   4       15.32        9.08      4.71 o
   4   8   4        1.64       -1.98      3.76 o
   5   8   4       17.61       12.64      5.20 o
 -18   1   5        2.22       -0.62      6.60 o
 -17   1   5        0.01       -2.89      5.78 o
 -16   1   5        0.70        0.71      3.15 o
 -15   1   5        4.36        7.89      3.10 o
 -14   1   5       41.38       36.19      4.42 o
 -13   1   5        5.96        5.06      2.37 o
 -12   1   5       23.17       20.46      3.17 o
 -11   1   5      489.03      473.25      9.90 o
 -10   1   5       13.51       10.31      2.56 o
  -9   1   5       13.18       12.86      2.22 o
  -8   1   5       79.30       73.03      3.62 o
  -7   1   5      186.57      201.04      4.36 o
  -6   1   5     2102.13     2265.59     46.24 o
  -5   1   5     1827.28     1870.13     45.08 o
  -4   1   5      266.39      276.75      7.72 o
  -3   1   5       20.88       19.62      2.61 o
  -2   1   5     2540.19     2402.67     38.27 o
  -1   1   5      723.86      757.85      7.84 o
   0   1   5      435.60      463.81     16.26 o
   1   1   5       38.39       42.36      2.07 o
   2   1   5      481.82      502.75     12.93 o
   3   1   5       25.69       27.57      1.84 o
   4   1   5       44.96       46.69      2.76 o
   5   1   5      154.60      143.57      4.49 o
   6   1   5      222.99      225.17      6.29 o
   7   1   5      169.31      179.40      5.71 o
   8   1   5       59.75       69.37      4.51 o
   9   1   5        4.30        1.70      2.37 o
  10   1   5       51.03       37.40      4.61 o
  11   1   5       33.33       26.80      4.36 o
  12   1   5        0.12        1.77      3.10 o
  13   1   5       14.10       14.70      4.75 o
  14   1   5        2.49        1.03      6.40 o
 -18   2   5        1.77       -0.83      6.19 o
 -17   2   5        0.01       -4.08      4.08 o
 -16   2   5        0.39        2.44      4.22 o
 -15   2   5        4.40        2.17      3.79 o
 -14   2   5       25.75       21.78      4.50 o
 -13   2   5      503.87      471.74     13.39 o
 -12   2   5        0.01       -1.98      1.98 o
 -11   2   5        2.00        2.41      2.05 o
 -10   2   5       11.28       10.63      2.29 o
  -9   2   5       12.90       10.73      2.13 o
  -8   2   5       42.36       38.48      3.09 o
  -7   2   5      224.59      252.32      4.63 o
  -6   2   5      101.23       92.81      2.80 o
  -5   2   5        3.95        5.20      0.86 o
  -4   2   5       82.14       86.64      2.23 o
  -3   2   5      963.95      935.41     22.84 o
  -2   2   5       45.94       36.30      2.51 o
  -1   2   5     1927.65     1834.82     35.24 o
   0   2   5      376.11      377.89      6.26 o
   1   2   5      642.19      680.21     18.22 o
   2   2   5      788.79      795.23     19.35 o
   3   2   5      363.82      383.54      7.28 o
   4   2   5        8.47        4.90      1.38 o
   5   2   5       13.22       11.09      1.86 o
   6   2   5      239.90      239.60      6.20 o
   7   2   5      269.13      269.44      6.98 o
   8   2   5       17.75       14.01      2.66 o
   9   2   5        7.89        4.29      2.46 o
  10   2   5       15.44       14.59      3.45 o
  11   2   5       27.24       20.57      4.54 o
  12   2   5       64.85       63.97      7.22 o
  13   2   5        2.67       -1.78      4.26 o
  14   2   5        0.22        4.15      5.34 o
 -17   3   5        0.03        2.48      4.71 o
 -16   3   5        0.05        1.44      4.30 o
 -15   3   5        2.96        0.21      4.95 o
 -14   3   5        2.49        4.71      4.20 o
 -13   3   5        3.23        7.46      4.16 o
 -12   3   5       85.49       97.42      6.96 o
 -11   3   5       24.90       25.17      3.47 o
 -10   3   5       40.96       40.71      3.85 o
  -9   3   5        2.67        1.47      1.62 o
  -8   3   5        7.75        6.59      1.64 o
  -7   3   5       82.57       94.22      3.44 o
  -6   3   5      188.06      203.45      3.36 o
  -5   3   5       14.34       11.49      1.14 o
  -4   3   5       91.47       99.86      1.98 o
  -3   3   5       66.58       70.83      2.50 o
  -2   3   5       22.35       22.61      1.34 o
  -1   3   5      167.14      173.60      3.14 o
   0   3   5      171.17      184.86      4.47 o
   1   3   5      213.46      236.00      5.49 o
   2   3   5       92.73       97.28      2.42 o
   3   3   5        0.86        0.74      0.98 o
   4   3   5        3.39        1.57      1.38 o
   5   3   5       14.76       17.58      2.37 o
   6   3   5      149.85      154.92      5.53 o
   7   3   5        5.96        2.96      2.04 o
   8   3   5        2.19       -1.40      1.88 o
   9   3   5       12.51        9.93      3.30 o
  10   3   5       15.79       12.50      3.87 o
  11   3   5       28.03       22.32      7.84 o
  12   3   5        1.74        1.42      4.26 o
  13   3   5        0.02       -1.37      4.59 o
 -17   4   5        0.01        3.92      7.22 o
 -16   4   5        0.25       -0.16      4.70 o
 -15   4   5        0.85        2.23      4.73 o
 -14   4   5      100.22      108.61      9.85 o
 -13   4   5      247.21      253.30     12.76 o
 -12   4   5       76.87       69.47      7.73 o
 -11   4   5       17.07       18.05      4.52 o
 -10   4   5       25.54       28.84      4.29 o
  -9   4   5        6.67        9.03      2.42 o
  -8   4   5      108.98      116.78      4.88 o
  -7   4   5       12.42       10.40      2.02 o
  -6   4   5      183.20      188.78      4.70 o
  -5   4   5      297.37      294.33      6.29 o
  -4   4   5       25.26       24.80      1.70 o
  -3   4   5       80.03       72.19      2.25 o
  -2   4   5        7.14        5.88      0.88 o
  -1   4   5      645.46      666.01     10.39 o
   0   4   5      102.15      103.02      2.45 o
   1   4   5      192.32      189.39      3.83 o
   2   4   5      167.40      179.08      5.85 o
   3   4   5        4.31        5.05      1.58 o
   4   4   5      124.53      126.40      4.56 o
   5   4   5       74.98       79.49      4.52 o
   6   4   5       76.12       83.22      4.78 o
   7   4   5      180.51      199.99      9.16 o
   8   4   5       68.40       55.31     11.66 o
   9   4   5        0.06       -0.29      3.12 o
  10   4   5        1.72        0.53      3.47 o
  11   4   5        2.00       -2.02      3.43 o
  12   4   5        3.35        6.47      4.61 o
  13   4   5        5.25        0.93      4.50 o
 -15   5   5        4.03        3.42      4.86 o
 -14   5   5       22.86       19.61      6.02 o
 -13   5   5       22.49       22.28      5.67 o
 -12   5   5        1.32        2.37      3.93 o
 -11   5   5       21.31       16.82      4.81 o
 -10   5   5        0.07        0.10      3.06 o
  -9   5   5        0.02        0.90      2.67 o
  -8   5   5        1.75       -0.30      2.38 o
  -7   5   5        7.84        8.32      2.48 o
  -6   5   5       12.35        7.86      2.87 o
  -5   5   5       11.50        8.11      2.47 o
  -4   5   5       54.68       54.27      4.05 o
  -3   5   5        0.69       -1.38      1.50 o
  -2   5   5      111.73      115.72      4.48 o
  -1   5   5       37.67       41.08      3.01 o
   0   5   5        7.85        6.01      1.70 o
   1   5   5       14.56       14.13      2.12 o
   2   5   5       66.31       68.15      4.09 o
   3   5   5        0.69       -0.21      1.71 o
   4   5   5        0.01       -0.11      1.96 o
   5   5   5        0.08        0.37      2.11 o
   6   5   5        9.04        9.82      3.23 o
   7   5   5        0.63        1.06      2.54 o
   8   5   5        3.82        0.22      3.32 o
   9   5   5        0.02       -1.64      3.12 o
  10   5   5        2.27        2.46      3.74 o
  11   5   5        1.06        2.93      4.43 o
 -14   6   5       34.45       27.42      6.82 o
 -13   6   5        5.85        9.23      4.99 o
 -12   6   5      112.99      114.31      9.77 o
 -11   6   5        0.40        1.09      3.81 o
 -10   6   5       15.88       11.24      4.41 o
  -9   6   5        0.01        2.45      3.47 o
  -8   6   5        0.47        0.29      2.30 o
  -7   6   5       65.67       60.83      6.63 o
  -6   6   5        0.52        0.93      2.63 o
  -5   6   5        2.04        1.33      2.58 o
  -4   6   5       42.60       36.72      6.91 o
  -3   6   5       25.52       21.51      5.88 o
  -2   6   5       36.36       40.85      5.02 o
  -1   6   5        2.68        3.41      2.55 o
   0   6   5        0.55        0.81      2.12 o
   1   6   5        1.46        1.51      2.28 o
   2   6   5       31.89       34.83      4.42 o
   3   6   5        0.06        0.26      2.24 o
   4   6   5        2.71        1.23      2.47 o
   5   6   5        2.62        2.37      2.74 o
   6   6   5       27.40       31.63      4.91 o
   7   6   5       19.24       18.54      4.33 o
   8   6   5       17.28        9.18      4.52 o
   9   6   5        0.00       -0.42      3.55 o
  10   6   5        0.48        1.19      4.06 o
 -12   7   5        3.06        0.76      4.26 o
 -11   7   5        0.78        0.15      4.29 o
 -10   7   5        8.29        8.49      4.74 o
  -9   7   5        0.11       -0.84      2.86 o
  -8   7   5        0.01        0.45      2.75 o
  -7   7   5       15.95       14.06      4.59 o
  -6   7   5       55.15       60.86      9.18 o
  -5   7   5        1.54       -2.15      2.82 o
  -4   7   5       54.80       54.63      7.32 o
  -3   7   5        2.59        2.16      3.26 o
  -2   7   5       25.72       27.77      5.47 o
  -1   7   5       20.11       18.59      4.52 o
   0   7   5       40.47       33.71      5.46 o
   1   7   5       24.92       18.83      4.05 o
   2   7   5        4.72        5.77      3.20 o
   3   7   5       14.10       12.07      3.82 o
   4   7   5       25.18       23.37      4.63 o
   5   7   5       47.04       46.10      6.85 o
   6   7   5       21.44       24.87      5.76 o
   7   7   5        6.64        5.06      4.24 o
   8   7   5        0.03        0.12      4.20 o
  -8   8   5        0.78        1.72      3.36 o
  -7   8   5        0.00        0.56      3.70 o
  -6   8   5        0.11        1.78      3.91 o
  -5   8   5        1.55        0.53      3.81 o
  -4   8   5       13.37        7.89      5.47 o
  -3   8   5       27.44       30.48      5.95 o
  -2   8   5        5.91        1.98      3.81 o
  -1   8   5        0.39       -3.32      3.32 o
   0   8   5        0.22        1.68      3.85 o
   1   8   5        2.40       -1.25      3.37 o
   2   8   5        8.65        7.21      4.43 o
   3   8   5        8.87       12.70      4.95 o
   4   8   5        1.57        1.36      3.84 o
 -18   0   6        2.22        0.83      7.22 o
 -17   0   6       61.07       63.75     13.20 o
 -16   0   6        3.78        2.05      3.78 o
 -15   0   6       55.86       60.27      7.87 o
 -14   0   6      123.63      120.16      9.19 o
 -13   0   6      176.79      138.00     16.92 o
 -12   0   6      305.59      306.85     12.03 o
 -11   0   6      254.23      257.33     10.42 o
 -10   0   6       55.56       60.49      5.76 o
  -9   0   6       26.49       33.27      4.23 o
  -8   0   6        4.68        1.69      1.73 o
  -7   0   6      180.09      213.18      7.00 o
  -6   0   6        0.14        0.80      1.06 o
  -5   0   6      482.91      521.24     30.07 o
  -4   0   6      643.48      659.37     24.29 o
  -3   0   6     1355.39     1460.86     34.92 o
  -2   0   6     1333.96     1347.61     34.01 o
  -1   0   6      460.53      509.24     13.72 o
   0   0   6        3.49        2.11      0.80 o
   1   0   6      621.42      704.01     31.18 o
   2   0   6        2.63        2.99      1.13 o
   3   0   6       66.17       56.95      3.57 o
   4   0   6       88.29       95.09      4.72 o
   5   0   6       18.99       18.11      2.94 o
   6   0   6      358.82      371.17      9.72 o
   7   0   6      497.38      482.37     14.86 o
   8   0   6      138.59      126.07      8.68 o
   9   0   6       71.03       63.89      7.73 o
  10   0   6       97.62       92.54      9.56 o
  11   0   6        6.21        3.51      4.31 o
  12   0   6       10.64       12.19      5.83 o
  13   0   6        2.19        5.48      5.25 o
  14   0   6        9.08        6.60      7.22 o
 -18   1   6        0.18        1.65      6.60 o
 -17   1   6        2.17        2.54      3.68 o
 -16   1   6        2.13        1.66      3.33 o
 -15   1   6       19.68       14.28      3.44 o
 -14   1   6       15.13       15.96      3.25 o
 -13   1   6        2.92        2.84      2.15 o
 -12   1   6      167.01      163.88      6.59 o
 -11   1   6      605.19      606.33     10.98 o
 -10   1   6      399.42      403.20     10.07 o
  -9   1   6      117.32      116.42      4.65 o
  -8   1   6       71.05       56.52      3.26 o
  -7   1   6       70.03       67.46      2.81 o
  -6   1   6      342.03      355.41      5.57 o
  -5   1   6       13.13       14.29      1.42 o
  -4   1   6       10.42       10.18      1.34 o
  -3   1   6      145.09      126.63      3.71 o
  -2   1   6      270.23      275.03      5.55 o
  -1   1   6        0.56       -0.21      0.82 o
   0   1   6       85.97       91.20      3.65 o
   1   1   6        3.65        1.99      0.58 o
   2   1   6      248.96      267.36      4.55 o
   3   1   6      498.19      527.08      8.72 o
   4   1   6      148.43      156.65      5.82 o
   5   1   6       42.82       38.97      3.02 o
   6   1   6      169.04      168.52      5.45 o
   7   1   6        1.74        1.75      1.75 o
   8   1   6       15.69       11.10      2.89 o
   9   1   6        3.70        1.32      2.44 o
  10   1   6        5.02        5.07      2.88 o
  11   1   6        2.62       -0.46      2.86 o
  12   1   6        0.15       -1.83      3.15 o
  13   1   6        0.15       -0.92      3.79 o
  14   1   6        6.47        9.55      5.87 o
 -18   2   6        3.70        0.41      6.40 o
 -17   2   6        0.46        2.48      4.37 o
 -16   2   6        2.65        5.87      4.45 o
 -15   2   6       21.75       27.18      4.91 o
 -14   2   6       73.82       70.24      5.89 o
 -13   2   6        9.39       11.63      3.49 o
 -12   2   6        1.34       -0.72      1.97 o
 -11   2   6        4.93        5.21      2.29 o
 -10   2   6       10.74        9.61      2.29 o
  -9   2   6        7.07        5.45      1.82 o
  -8   2   6       17.39       20.88      2.36 o
  -7   2   6        5.82        5.86      1.17 o
  -6   2   6      249.82      272.20      4.40 o
  -5   2   6      184.94      207.89      5.48 o
  -4   2   6      175.18      180.65      5.99 o
  -3   2   6       44.59       41.51      3.09 o
  -2   2   6        0.00       -1.08      1.08 o
  -1   2   6      549.56      542.69     13.57 o
   0   2   6       50.17       48.84      3.23 o
   1   2   6       38.71       44.43      1.85 o
   2   2   6       41.91       49.68      2.00 o
   3   2   6       19.74       17.88      1.60 o
   4   2   6        0.11       -0.16      1.28 o
   5   2   6       66.56       61.30      3.72 o
   6   2   6       95.06       98.51      4.61 o
   7   2   6      215.58      212.85      6.57 o
   8   2   6      111.87      100.50      5.73 o
   9   2   6        4.80        4.66      2.72 o
  10   2   6        4.54        2.71      2.74 o
  11   2   6       14.43        4.65      3.74 o
  12   2   6       29.58       27.70      5.65 o
  13   2   6        0.29        2.82      4.81 o
 -17   3   6        4.45        8.08      4.95 o
 -16   3   6       31.39       29.28      6.40 o
 -15   3   6        0.07        1.65      5.16 o
 -14   3   6       59.88       51.86      6.17 o
 -13   3   6      286.43      305.04     11.03 o
 -12   3   6       61.45       59.50      5.02 o
 -11   3   6       11.68        8.12      2.59 o
 -10   3   6        6.20        5.35      2.12 o
  -9   3   6       82.36       75.04      4.42 o
  -8   3   6       13.86       18.32      2.44 o
  -7   3   6      140.57      149.87      4.24 o
  -6   3   6      562.47      576.44      7.75 o
  -5   3   6      187.16      186.42      2.85 o
  -4   3   6       22.08       12.13      3.01 o
  -3   3   6       79.83       75.56      3.77 o
  -2   3   6      731.61      716.25     12.00 o
  -1   3   6       13.41       19.82      2.39 o
   0   3   6      177.36      143.54     24.22 o
   1   3   6      315.32      340.70      7.50 o
   2   3   6        2.56        4.57      0.95 o
   3   3   6       77.99       83.62      3.65 o
   4   3   6        1.65        2.14      1.50 o
   5   3   6      799.31      894.35     22.87 o
   6   3   6      327.84      352.95      9.23 o
   7   3   6        6.32        8.01      2.70 o
   8   3   6        4.12        0.99      2.32 o
   9   3   6        5.75        8.36      3.16 o
  10   3   6       49.65       45.30      5.85 o
  11   3   6       14.70        7.35      4.70 o
  12   3   6        1.51        4.89      4.81 o
  13   3   6        3.41       -1.73      4.56 o
 -17   4   6        0.06       -1.65      5.78 o
 -16   4   6        0.10        1.44      4.96 o
 -15   4   6        0.89        4.67      4.74 o
 -14   4   6        0.50        0.83      3.77 o
 -13   4   6       14.76       16.87      4.90 o
 -12   4   6      107.18      105.42      8.38 o
 -11   4   6       30.47       33.19      4.61 o
 -10   4   6       11.89        9.06      2.64 o
  -9   4   6        6.66        6.35      2.19 o
  -8   4   6       11.11       11.83      2.37 o
  -7   4   6       25.48       26.90      2.96 o
  -6   4   6        0.05        0.44      1.43 o
  -5   4   6        1.69       -0.01      1.02 o
  -4   4   6        9.99        7.59      1.23 o
  -3   4   6        1.07        1.13      0.77 o
  -2   4   6        5.27        5.24      0.98 o
  -1   4   6       92.60       96.35      2.48 o
   0   4   6       38.61       39.23      2.23 o
   1   4   6        1.99        2.71      1.03 o
   2   4   6        5.05        8.91      1.76 o
   3   4   6        1.62        6.88      4.26 o
   4   4   6       21.19       20.99      2.72 o
   5   4   6        0.83       -0.04      1.71 o
   6   4   6        1.13       -1.38      1.83 o
   7   4   6        7.21        5.51      2.90 o
   8   4   6        1.92        0.73      2.92 o
   9   4   6        1.05       -1.62      3.07 o
  10   4   6        0.20        0.48      3.47 o
  11   4   6       14.47       13.50      5.11 o
  12   4   6       16.12       16.59      6.10 o
 -15   5   6       37.24       31.85      7.26 o
 -14   5   6       14.15       14.06      5.25 o
 -13   5   6       12.12        8.68      4.55 o
 -12   5   6        9.94        7.46      4.01 o
 -11   5   6        5.15        6.25      3.70 o
 -10   5   6        0.01       -1.97      2.63 o
  -9   5   6        0.24       -1.31      2.53 o
  -8   5   6        0.05        0.09      2.38 o
  -7   5   6      143.92      144.17      9.93 o
  -6   5   6      106.54      111.48      4.55 o
  -5   5   6        9.65        7.73      2.18 o
  -4   5   6       20.52       22.16      2.87 o
  -3   5   6      161.30      167.96      7.00 o
  -2   5   6        1.93        0.91      1.53 o
  -1   5   6      110.54      119.61      4.27 o
   0   5   6      188.47      202.03      5.34 o
   1   5   6       47.83       55.29      3.49 o
   2   5   6        2.63        3.70      1.74 o
   3   5   6       27.51       27.12      3.13 o
   4   5   6        0.61        3.44      2.20 o
   5   5   6      308.71      354.56     13.64 o
   6   5   6      189.80      200.56      8.80 o
   7   5   6       11.79        8.16      3.27 o
   8   5   6        5.38        5.84      4.05 o
   9   5   6        0.29       -0.51      3.37 o
  10   5   6        1.18       -0.83      3.66 o
  11   5   6       20.60       18.77      5.75 o
 -14   6   6       30.31       35.39     11.76 o
 -13   6   6        0.18       -0.78      3.87 o
 -12   6   6        1.63        5.18      4.11 o
 -11   6   6        2.49       -0.20      3.52 o
 -10   6   6        3.22        2.97      3.47 o
  -9   6   6        0.01       -1.16      2.67 o
  -8   6   6        0.01       -1.61      2.67 o
  -7   6   6       13.26       12.54      2.96 o
  -6   6   6       20.08       16.56      3.85 o
  -5   6   6        1.20        3.32      2.89 o
  -4   6   6        0.31       -0.94      2.38 o
  -3   6   6       16.29       20.84      3.92 o
  -2   6   6       41.96       44.09      5.14 o
  -1   6   6        0.61        0.09      2.21 o
   0   6   6        0.12        0.24      2.13 o
   1   6   6        6.71        3.38      2.30 o
   2   6   6        4.07        2.80      2.44 o
   3   6   6        7.79        8.27      3.08 o
   4   6   6       13.07       11.57      3.45 o
   5   6   6       27.21       24.05      4.39 o
   6   6   6        0.76        0.35      2.94 o
   7   6   6       42.02       42.59      6.75 o
   8   6   6       10.90        8.73      4.51 o
   9   6   6        5.63        0.23      3.85 o
 -11   7   6        9.55       10.94      4.90 o
 -10   7   6        8.35        9.43      4.36 o
  -9   7   6        1.27       -1.25      3.57 o
  -8   7   6        1.46        2.30      2.85 o
  -7   7   6        4.51        5.52      2.85 o
  -6   7   6        6.47        4.31      3.57 o
  -5   7   6        8.35        9.90      3.79 o
  -4   7   6        7.05        8.15      3.57 o
  -3   7   6        0.05        0.04      2.70 o
  -2   7   6        0.11       -0.37      2.84 o
  -1   7   6       14.16       15.98      4.06 o
   0   7   6       17.54       15.25      5.57 o
   1   7   6        5.42        4.57      2.93 o
   2   7   6        4.77        4.69      3.09 o
   3   7   6        0.31       -0.45      2.68 o
   4   7   6        4.71        7.57      4.02 o
   5   7   6        5.94        9.83      4.31 o
   6   7   6       27.49       27.30      5.84 o
   7   7   6        3.27        1.65      4.16 o
  -8   8   6        0.45        0.40      3.17 o
  -7   8   6        9.54        3.83      4.22 o
  -6   8   6       21.77       23.07      9.90 o
  -5   8   6        3.11       -0.34      3.70 o
  -4   8   6        0.47        0.81      3.67 o
  -3   8   6        1.80        2.24      3.92 o
  -2   8   6        1.41        2.12      3.55 o
  -1   8   6        0.09       -2.02      3.40 o
   0   8   6        0.13       -0.45      3.36 o
   1   8   6        1.03       -0.32      3.40 o
   2   8   6        4.36        2.60      4.00 o
   3   8   6        0.09        0.83      3.76 o
 -18   1   7       18.78       19.70      5.37 o
 -17   1   7       21.20       26.75      5.30 o
 -16   1   7        8.94        4.76      3.00 o
 -15   1   7        2.80        0.27      2.49 o
 -14   1   7       22.54       19.11      3.43 o
 -13   1   7       96.53       94.70      5.74 o
 -12   1   7       27.53       24.32      3.33 o
 -11   1   7       79.80       81.43      4.70 o
 -10   1   7      181.31      172.45      5.86 o
  -9   1   7      567.77      578.90     11.07 o
  -8   1   7      180.33      184.12      5.11 o
  -7   1   7        0.47        1.18      0.85 o
  -6   1   7       39.01       31.87      1.73 o
  -5   1   7       12.27       13.44      1.47 o
  -4   1   7      207.58      217.01      6.16 o
  -3   1   7       34.16       24.94      5.76 o
  -2   1   7     1027.61     1050.08     26.59 o
  -1   1   7      363.55      357.13     25.47 o
   0   1   7      453.62      477.02     14.81 o
   1   1   7       26.73       21.59      1.26 o
   2   1   7      301.01      307.73      6.57 o
   3   1   7       73.45       74.64      2.96 o
   4   1   7      887.14      891.63      9.82 o
   5   1   7     1049.28     1079.57     12.28 o
   6   1   7      222.40      215.03      6.96 o
   7   1   7       59.93       60.96      4.90 o
   8   1   7       18.06       17.71      3.42 o
   9   1   7        2.54        0.59      2.53 o
  10   1   7       25.89       32.39      4.51 o
  11   1   7        5.97        7.00      3.44 o
  12   1   7        1.62        2.78      3.45 o
  13   1   7       13.13       15.74      5.14 o
 -18   2   7        0.12        2.92      4.65 o
 -17   2   7       11.73       10.40      4.34 o
 -16   2   7        0.39        2.44      3.27 o
 -15   2   7        0.39        0.58      2.60 o
 -14   2   7        4.26        0.23      2.40 o
 -13   2   7       18.44       13.42      3.64 o
 -12   2   7       98.85       96.60      5.61 o
 -11   2   7      360.06      370.47      8.93 o
 -10   2   7      152.18      156.06      6.28 o
  -9   2   7       41.87       41.78      3.41 o
  -8   2   7      158.56      161.38      5.48 o
  -7   2   7      166.41      167.84      3.53 o
  -6   2   7       61.03       61.71      2.81 o
  -5   2   7       50.16       52.81      4.95 o
  -4   2   7       78.63       78.20      4.60 o
  -3   2   7      635.45      651.09     21.85 o
  -2   2   7        0.11        0.27      1.32 o
  -1   2   7       23.87       24.62      2.60 o
   0   2   7       46.64       52.11      4.11 o
   1   2   7       42.02       34.20      2.12 o
   2   2   7       18.48       20.16      1.40 o
   3   2   7      301.31      288.59     10.29 o
   4   2   7       50.88       52.10      3.37 o
   5   2   7        5.54        5.54      1.95 o
   6   2   7       24.63       21.17      3.16 o
   7   2   7      238.04      242.24     13.01 o
   8   2   7      148.19      148.64      7.79 o
   9   2   7        0.41       -0.81      2.41 o
  10   2   7       38.63       36.85      5.27 o
  11   2   7        1.41       -1.86      3.36 o
  12   2   7       16.63       18.06      5.11 o
 -17   3   7        1.16        1.74      4.46 o
 -16   3   7        0.10        2.04      4.13 o
 -15   3   7        8.63        6.59      4.41 o
 -14   3   7        6.46        6.03      3.53 o
 -13   3   7       12.95        8.45      3.00 o
 -12   3   7       26.11       21.50      3.46 o
 -11   3   7       46.03       45.41      4.34 o
 -10   3   7       43.57       47.82      4.10 o
  -9   3   7       31.03       31.09      3.20 o
  -8   3   7       81.84       78.14      4.45 o
  -7   3   7        9.00        8.36      1.54 o
  -6   3   7        0.50        0.53      0.78 o
  -5   3   7        4.66        7.44      2.97 o
  -4   3   7       32.50       35.38      4.00 o
  -3   3   7       33.53       31.84      3.28 o
  -2   3   7        1.38        1.16      1.67 o
  -1   3   7       96.69      106.16      5.54 o
   0   3   7       17.84       14.99      2.60 o
   1   3   7        2.21        2.35      1.07 o
   2   3   7       16.03       15.00      1.67 o
   3   3   7       11.30       13.02      2.07 o
   4   3   7        3.03        3.07      1.69 o
   5   3   7      283.31      286.48      7.81 o
   6   3   7        4.91        2.85      2.23 o
   7   3   7       26.35       24.67      3.68 o
   8   3   7       13.50        9.36      3.06 o
   9   3   7        1.03       -1.49      2.60 o
  10   3   7        0.00        2.33      3.39 o
  11   3   7        5.33        6.33      4.10 o
  12   3   7        3.92        3.27      5.05 o
 -16   4   7        2.60       -1.78      4.26 o
 -15   4   7        2.48       -1.50      3.74 o
 -14   4   7       11.35        8.96      4.52 o
 -13   4   7        6.73        2.99      3.65 o
 -12   4   7       36.05       32.43      4.81 o
 -11   4   7        3.00        1.86      2.32 o
 -10   4   7        1.55        2.09      2.03 o
  -9   4   7       73.44       72.81      4.70 o
  -8   4   7       39.46       45.48      3.83 o
  -7   4   7      225.82      232.01      6.25 o
  -6   4   7       55.44       57.35      3.87 o
  -5   4   7       19.58       21.83      1.94 o
  -4   4   7        1.26       -1.05      2.61 o
  -3   4   7       95.59      101.37      5.45 o
  -2   4   7        4.01        3.02      2.15 o
  -1   4   7        2.16        2.24      2.10 o
   0   4   7       23.96       23.53      4.37 o
   1   4   7       11.79       13.20      1.64 o
   2   4   7       69.61       68.82      3.52 o
   3   4   7       23.68       21.45      2.52 o
   4   4   7       78.06       88.93      6.25 o
   5   4   7        0.85        2.66      2.18 o
   6   4   7       61.12       64.78      5.29 o
   7   4   7      301.84      313.28     13.16 o
   8   4   7       71.22       60.20      6.32 o
   9   4   7        0.28        0.17      3.47 o
  10   4   7        6.22        7.43      4.46 o
  11   4   7        0.05        4.00      4.24 o
 -15   5   7        1.50        0.52      4.20 o
 -14   5   7        0.01        1.35      4.02 o
 -13   5   7       11.99       13.96      4.96 o
 -12   5   7        0.54       -0.04      3.35 o
 -11   5   7        6.97        4.28      3.41 o
 -10   5   7       10.45        8.67      3.65 o
  -9   5   7       21.42       20.68      3.72 o
  -8   5   7       30.10       28.10      3.97 o
  -7   5   7       15.71       16.23      2.73 o
  -6   5   7       12.70       15.12      3.54 o
  -5   5   7        1.58        0.36      1.37 o
  -4   5   7       51.26       51.99      3.66 o
  -3   5   7        9.18        6.85      1.82 o
  -2   5   7       81.20       88.23      4.93 o
  -1   5   7        1.48        2.37      1.59 o
   0   5   7       45.88       50.10      3.22 o
   1   5   7        2.09        5.94      2.87 o
   2   5   7       50.16       52.23      3.74 o
   3   5   7        0.07        3.23      2.00 o
   4   5   7       12.97       17.94      3.14 o
   5   5   7      166.81      179.33      8.00 o
   6   5   7       16.96       16.64      3.84 o
   7   5   7        1.83        3.52      3.07 o
   8   5   7        5.47        4.65      3.74 o
   9   5   7        6.82        6.05      4.31 o
  10   5   7        3.25       -1.26      3.92 o
 -13   6   7        0.45        2.28      4.00 o
 -12   6   7        8.24        7.83      4.52 o
 -11   6   7        0.00        1.48      3.61 o
 -10   6   7        1.37        1.21      3.41 o
  -9   6   7        0.60       -1.14      2.89 o
  -8   6   7        5.12        5.42      2.97 o
  -7   6   7       17.78       18.60      4.05 o
  -6   6   7       40.91       45.43      4.31 o
  -5   6   7        4.45        5.67      2.87 o
  -4   6   7       37.62       42.38      4.85 o
  -3   6   7       35.61       37.06      4.52 o
  -2   6   7       11.83       14.39      3.22 o
  -1   6   7        0.03       -0.02      2.09 o
   0   6   7        2.10        3.11      2.35 o
   1   6   7       12.83       14.43      3.18 o
   2   6   7        3.23        3.01      2.43 o
   3   6   7        0.08        0.74      2.39 o
   4   6   7        0.17       -2.13      2.33 o
   5   6   7       17.18       18.54      4.07 o
   6   6   7       43.69       36.16      5.99 o
   7   6   7       54.37       47.07      6.96 o
   8   6   7        5.63        4.41      3.97 o
 -11   7   7        9.88        8.84      4.46 o
 -10   7   7        0.26        1.44      3.81 o
  -9   7   7        6.26        9.07      4.41 o
  -8   7   7       13.15       13.72      4.52 o
  -7   7   7        3.27        0.52      2.49 o
  -6   7   7       24.81       23.33      4.73 o
  -5   7   7        0.20        1.34      3.01 o
  -4   7   7       18.91       19.77      4.49 o
  -3   7   7       13.94       15.61      3.96 o
  -2   7   7        0.13        0.54      2.78 o
  -1   7   7       77.44       75.10      7.94 o
   0   7   7       21.01       17.26      3.71 o
   1   7   7        1.07       -1.25      2.76 o
   2   7   7        2.37        0.69      3.12 o
   3   7   7        8.97        7.21      3.62 o
   4   7   7       48.62       63.63      7.51 o
   5   7   7       79.55       84.00      8.70 o
  -6   8   7        3.66        4.28      4.02 o
  -5   8   7       34.01       28.13      5.70 o
  -4   8   7        7.04        0.80      3.67 o
  -3   8   7        0.69       -1.27      3.27 o
  -2   8   7        4.12        2.06      3.42 o
  -1   8   7        0.29        1.16      3.40 o
   0   8   7        2.72        1.52      3.51 o
   1   8   7        3.16        5.62      3.92 o
 -18   0   8        1.34        3.91      5.14 o
 -17   0   8       19.71       24.75      6.33 o
 -16   0   8       68.30       85.51      9.48 o
 -15   0   8        0.54        1.80      3.41 o
 -14   0   8       13.83       13.97      4.52 o
 -13   0   8       57.44       60.86      7.02 o
 -12   0   8      176.37      200.59      9.99 o
 -11   0   8      200.14      165.52      8.68 o
 -10   0   8      785.73      774.05     16.19 o
  -9   0   8      330.10      322.77     17.12 o
  -8   0   8      362.04      344.96     21.25 o
  -7   0   8       61.86       48.88      4.14 o
  -6   0   8       21.09       20.29      1.95 o
  -5   0   8        2.79        5.24      1.25 o
  -4   0   8      873.28      898.31     20.95 o
  -3   0   8      629.66      627.17     13.40 o
  -2   0   8        3.73        6.29      1.15 o
  -1   0   8      251.49      266.47      9.30 o
   0   0   8        4.09        2.62      1.00 o
   1   0   8       53.06       46.95      3.15 o
   2   0   8      316.44      293.49      7.14 o
   3   0   8      440.66      382.60      8.69 o
   4   0   8        2.27        0.10      2.48 o
   5   0   8       29.88       27.33      4.95 o
   6   0   8       71.67       79.13      7.65 o
   7   0   8      427.10      437.78     22.39 o
   8   0   8       22.26       13.32      4.74 o
   9   0   8       32.57       35.91      6.56 o
  10   0   8        0.59       -1.58      3.81 o
  11   0   8       20.59       19.29      6.27 o
  12   0   8       48.20       51.98      8.64 o
 -18   1   8        4.52        5.38      4.19 o
 -17   1   8        9.49       11.10      4.94 o
 -16   1   8        0.10        2.97      2.80 o
 -15   1   8        1.83        0.59      2.44 o
 -14   1   8       35.75       30.42      3.93 o
 -13   1   8      252.49      240.68      8.03 o
 -12   1   8       20.94       24.54      3.32 o
 -11   1   8      343.24      333.06      8.26 o
 -10   1   8      149.60      147.73      5.45 o
  -9   1   8      142.03      137.16      5.93 o
  -8   1   8        0.23       -0.14      1.36 o
  -7   1   8      391.55      379.28     12.78 o
  -6   1   8       14.91       14.01      1.39 o
  -5   1   8        5.14        2.18      1.55 o
  -4   1   8      285.51      296.98     14.76 o
  -3   1   8       72.53       53.87     24.65 o
  -2   1   8      326.69      296.67     10.45 o
  -1   1   8        4.54        2.29      0.93 o
   0   1   8       12.98       11.99      1.44 o
   1   1   8       85.26       81.01      2.19 o
   2   1   8       40.41       40.04      2.33 o
   3   1   8       33.30       30.71      2.35 o
   4   1   8      134.85      129.80      5.24 o
   5   1   8       27.77       24.25      3.17 o
   6   1   8       10.32        7.93      2.58 o
   7   1   8       36.28       35.41      4.14 o
   8   1   8        8.43        7.43      2.80 o
   9   1   8        2.58        2.29      2.88 o
  10   1   8        4.97        7.46      3.50 o
  11   1   8        1.17       -0.11      3.23 o
  12   1   8        0.56        2.66      3.59 o
 -18   2   8        6.09        7.07      4.33 o
 -17   2   8       27.51       32.80      5.80 o
 -16   2   8        3.50        3.54      3.02 o
 -15   2   8        4.67        5.61      2.92 o
 -14   2   8       22.25       20.43      3.54 o
 -13   2   8       12.02        9.88      3.41 o
 -12   2   8       28.17       27.40      3.60 o
 -11   2   8       45.30       51.26      4.30 o
 -10   2   8       15.69       13.90      2.51 o
  -9   2   8       28.61       28.91      2.91 o
  -8   2   8      157.99      159.14      4.82 o
  -7   2   8       40.19       37.13      2.00 o
  -6   2   8        4.85        3.58      1.39 o
  -5   2   8      125.79      120.99     18.57 o
  -4   2   8       28.13       24.28      3.21 o
  -3   2   8      397.11      401.09      9.32 o
  -2   2   8      100.51       92.73      4.37 o
  -1   2   8       16.57       12.23      2.24 o
   0   2   8      109.57       96.15      7.54 o
   1   2   8       24.19       22.18      1.75 o
   2   2   8       56.88       50.39      2.57 o
   3   2   8       35.62       36.33      3.17 o
   4   2   8       63.95       58.11      4.03 o
   5   2   8        0.23        0.08      1.88 o
   6   2   8      144.18      147.13      7.32 o
   7   2   8       97.13       82.95      8.73 o
   8   2   8        2.96        2.16      2.62 o
   9   2   8        5.27        2.13      2.85 o
  10   2   8        2.68        0.92      3.05 o
  11   2   8       24.56       24.21      5.30 o
 -17   3   8        0.01        1.18      4.36 o
 -16   3   8        5.42        2.38      3.39 o
 -15   3   8       19.49       11.21      4.71 o
 -14   3   8        0.30        0.81      2.70 o
 -13   3   8       59.93       54.57      5.08 o
 -12   3   8      335.13      362.84      9.64 o
 -11   3   8       45.36       46.87      4.25 o
 -10   3   8        1.49       -1.75      3.11 o
  -9   3   8     1106.97     1140.96     32.07 o
  -8   3   8       75.90       97.74      5.60 o
  -7   3   8      415.56      422.79     14.75 o
  -6   3   8      264.53      259.46     27.75 o
  -5   3   8       85.90       81.50      7.00 o
  -4   3   8      314.66      294.42     15.07 o
  -3   3   8      140.61      131.53      5.61 o
  -2   3   8      446.46      433.65      9.37 o
  -1   3   8       17.59       21.38      3.01 o
   0   3   8       10.82        9.34      2.50 o
   1   3   8      179.17      152.83     12.04 o
   2   3   8       48.31       50.29      3.47 o
   3   3   8       35.34       38.60      3.36 o
   4   3   8      356.92      389.79     10.10 o
   5   3   8      260.26      273.20      8.93 o
   6   3   8        0.13       -1.60      2.12 o
   7   3   8        4.02        1.75      2.55 o
   8   3   8        7.04        5.13      2.99 o
   9   3   8        1.68        0.62      2.87 o
  10   3   8        1.93        3.51      3.66 o
  11   3   8        0.59        1.60      3.80 o
 -16   4   8        0.09       -1.05      4.16 o
 -15   4   8        5.85        3.43      4.16 o
 -14   4   8       23.34       17.66      4.37 o
 -13   4   8        0.36        0.46      2.69 o
 -12   4   8        0.05        2.05      2.43 o
 -11   4   8        0.21       -0.28      1.94 o
 -10   4   8       70.68       74.33      4.88 o
  -9   4   8        9.57        9.30      2.43 o
  -8   4   8      123.33      125.03      5.07 o
  -7   4   8        1.07        1.25      1.51 o
  -6   4   8       48.84       47.96      4.68 o
  -5   4   8        4.02        4.01      3.57 o
  -4   4   8       48.02       62.86     10.73 o
  -3   4   8      402.27      404.76     15.43 o
  -2   4   8      172.19      171.25      7.01 o
  -1   4   8       40.03       40.09      4.38 o
   0   4   8       54.04       64.60      6.27 o
   1   4   8        5.26        3.93      1.23 o
   2   4   8        8.78        8.86      1.98 o
   3   4   8       21.24       26.74      2.95 o
   4   4   8        0.20       -0.40      1.82 o
   5   4   8       20.70       26.50      3.74 o
   6   4   8        6.61        0.76      2.56 o
   7   4   8        0.59        0.87      2.76 o
   8   4   8        4.66        8.53      3.51 o
   9   4   8        0.99       -1.69      3.14 o
  10   4   8        3.98        2.44      4.20 o
 -15   5   8        0.00       -0.43      5.05 o
 -14   5   8        0.14        2.01      3.85 o
 -13   5   8       20.70       18.22      4.95 o
 -12   5   8       73.23       76.81      7.80 o
 -11   5   8       81.22       90.32      7.26 o
 -10   5   8       56.39       63.96      5.82 o
  -9   5   8        6.25        6.72      2.79 o
  -8   5   8       55.15       60.94      4.55 o
  -7   5   8      152.98      172.07      6.03 o
  -6   5   8       62.39       61.44      4.47 o
  -5   5   8       11.30        7.43      2.83 o
  -4   5   8        1.87        2.49      2.28 o
  -3   5   8       22.28       25.64      3.27 o
  -2   5   8       15.23       13.20      2.70 o
  -1   5   8       80.69       81.53      5.11 o
   0   5   8        7.51        7.55      2.62 o
   1   5   8        4.80        3.67      1.86 o
   2   5   8        2.10       -0.27      1.81 o
   3   5   8        3.14        3.87      2.35 o
   4   5   8       85.22       98.12      5.63 o
   5   5   8      128.17      145.80      6.84 o
   6   5   8        8.84       11.45      3.55 o
   7   5   8        0.04       -1.64      2.84 o
   8   5   8        3.80        1.45      3.47 o
 -13   6   8        8.88       12.68      6.40 o
 -12   6   8        0.42        0.69      3.87 o
 -11   6   8        0.44       -2.14      3.17 o
 -10   6   8       11.88        8.88      3.66 o
  -9   6   8        0.14        1.81      3.07 o
  -8   6   8       78.21       89.03      6.69 o
  -7   6   8       20.37       24.71      4.16 o
  -6   6   8        3.66        4.05      2.67 o
  -5   6   8       19.12       23.32      4.64 o
  -4   6   8      109.34      112.96      6.15 o
  -3   6   8        0.42       -0.27      2.21 o
  -2   6   8       23.80       22.60      3.32 o
  -1   6   8       17.32       16.00      3.09 o
   0   6   8        0.71        0.77      2.12 o
   1   6   8        3.03        2.98      2.50 o
   2   6   8       24.60       23.80      3.72 o
   3   6   8       13.59       15.64      3.55 o
   4   6   8       16.13       11.85      3.93 o
   5   6   8        4.05        5.07      3.28 o
   6   6   8        6.56        1.75      3.42 o
   7   6   8       29.67       25.56      5.84 o
 -10   7   8        1.11        1.12      3.62 o
  -9   7   8        0.37       -0.31      4.54 o
  -8   7   8        0.05        1.67      3.17 o
  -7   7   8        4.47        4.83      3.37 o
  -6   7   8        3.19        3.45      3.26 o
  -5   7   8        0.60       -0.38      2.12 o
  -4   7   8       18.05       21.11      4.16 o
  -3   7   8        0.37        0.13      2.63 o
  -2   7   8        0.20       -0.80      2.61 o
  -1   7   8        1.25        1.32      5.47 o
   0   7   8        0.82        1.33      2.78 o
   1   7   8        2.49        1.41      2.92 o
   2   7   8        0.92       -0.75      4.02 o
   3   7   8        0.96        5.11      3.52 o
   4   7   8        0.07       -1.80      3.05 o
 -18   1   9        3.98        6.98      3.69 o
 -17   1   9       16.86       24.88      4.60 o
 -16   1   9        4.12        0.70      2.70 o
 -15   1   9        0.72        1.56      2.59 o
 -14   1   9       30.16       29.89      4.04 o
 -13   1   9      203.10      182.17      8.25 o
 -12   1   9       82.88       65.09      4.85 o
 -11   1   9      193.28      176.81      6.28 o
 -10   1   9      162.11      156.48      5.62 o
  -9   1   9      323.53      297.30      8.40 o
  -8   1   9      184.36      167.82      5.75 o
  -7   1   9      649.17      634.82     14.86 o
  -6   1   9      214.83      193.16      7.56 o
  -5   1   9        0.00       -0.89      1.44 o
  -4   1   9      119.26      116.75      5.07 o
  -3   1   9       42.48       37.08     12.66 o
  -2   1   9        0.42        0.63      1.35 o
  -1   1   9        6.35        5.23      1.83 o
   0   1   9       76.46       67.61      2.43 o
   1   1   9      183.15      169.21      5.34 o
   2   1   9       62.54       60.04      3.68 o
   3   1   9       15.82       14.21      2.46 o
   4   1   9      150.19      147.68      5.75 o
   5   1   9      171.69      161.33      7.51 o
   6   1   9        2.87        0.84      2.26 o
   7   1   9        6.39        3.91      2.57 o
   8   1   9        7.01        7.46      3.04 o
   9   1   9        1.07        0.43      2.79 o
  10   1   9       23.40       22.45      5.50 o
  11   1   9        6.25        6.76      4.02 o
 -17   2   9        5.80        5.14      3.69 o
 -16   2   9       19.95       21.07      4.14 o
 -15   2   9        5.10        4.49      2.73 o
 -14   2   9        9.58       11.32      2.99 o
 -13   2   9        1.55        0.16      2.12 o
 -12   2   9        5.79        4.85      2.72 o
 -11   2   9       16.58       15.48      2.78 o
 -10   2   9      145.12      139.43      5.48 o
  -9   2   9      228.90      224.16      6.07 o
  -8   2   9       17.78       15.08      2.10 o
  -7   2   9       19.51       18.54      3.31 o
  -6   2   9      182.29      166.89     11.55 o
  -5   2   9      247.83      239.86      9.61 o
  -4   2   9       57.25       61.76      4.95 o
  -3   2   9       54.37       54.23      4.78 o
  -2   2   9      151.37      139.81      6.94 o
  -1   2   9      274.67      244.01      7.10 o
   0   2   9       21.66       27.79      4.58 o
   1   2   9       56.94       63.13      3.18 o
   2   2   9       58.85       60.03      3.60 o
   3   2   9      132.85      124.03      4.98 o
   4   2   9       42.26       43.13      3.85 o
   5   2   9        6.24        4.97      2.24 o
   6   2   9       14.39       14.73      3.07 o
   7   2   9       18.10       13.14      3.17 o
   8   2   9        1.57        1.98      2.68 o
   9   2   9        4.27        5.92      3.18 o
  10   2   9        6.47        4.62      3.39 o
 -17   3   9        1.30       -1.93      3.35 o
 -16   3   9        1.29        2.54      3.47 o
 -15   3   9       10.45       11.02      4.02 o
 -14   3   9        2.55        1.00      2.65 o
 -13   3   9        1.03        0.15      2.34 o
 -12   3   9       82.73       79.82      5.36 o
 -11   3   9       15.53       16.34      2.95 o
 -10   3   9       14.52       13.21      2.61 o
  -9   3   9       18.05       22.30      2.72 o
  -8   3   9        0.00       -0.06      1.43 o
  -7   3   9       49.02       50.56      6.40 o
  -6   3   9       53.88       51.32      6.48 o
  -5   3   9        3.23        5.66      3.20 o
  -4   3   9       13.25       10.34      3.06 o
  -3   3   9        3.24        4.38      2.59 o
  -2   3   9        0.98        1.21      2.43 o
  -1   3   9       28.72       26.25      4.14 o
   0   3   9       77.53       84.29      6.57 o
   1   3   9       10.70       10.31      2.27 o
   2   3   9        0.00        0.54      1.49 o
   3   3   9        0.84        0.64      1.67 o
   4   3   9       29.19       29.61      3.44 o
   5   3   9        0.51        3.11      2.17 o
   6   3   9        5.52        2.84      2.35 o
   7   3   9        0.07       -1.11      2.50 o
   8   3   9        2.45        0.01      2.64 o
   9   3   9        0.21       -0.01      3.04 o
  10   3   9        1.41        3.81      3.90 o
 -16   4   9        0.03        1.22      4.36 o
 -15   4   9        0.85       -0.83      3.18 o
 -14   4   9        3.37        5.40      3.50 o
 -13   4   9        0.05       -1.17      2.57 o
 -12   4   9        0.01        0.78      2.24 o
 -11   4   9        0.21       -1.13      2.17 o
 -10   4   9        1.31        0.47      1.95 o
  -9   4   9        0.15       -0.22      1.81 o
  -8   4   9       65.70       72.82      4.26 o
  -7   4   9       16.69       18.11      3.14 o
  -6   4   9      325.58      315.85     20.32 o
  -5   4   9      217.35      216.34     11.38 o
  -4   4   9      163.87      174.84      8.58 o
  -3   4   9       22.71       24.02      4.35 o
  -2   4   9        5.66        6.78      3.20 o
  -1   4   9       22.34       20.65      4.26 o
   0   4   9        1.67        0.14      2.87 o
   1   4   9        2.98        1.98      2.10 o
   2   4   9       19.22       21.74      3.32 o
   3   4   9       84.04       99.22      6.17 o
   4   4   9       84.24       82.26      4.74 o
   5   4   9        1.74        1.02      3.20 o
   6   4   9       13.72        6.73      2.88 o
   7   4   9        0.00        2.51      2.89 o
   8   4   9        0.67       -0.23      2.85 o
   9   4   9        0.46       -1.77      3.16 o
 -14   5   9        0.26       -0.81      3.50 o
 -13   5   9       14.89       15.45      4.61 o
 -12   5   9        8.42        6.20      3.41 o
 -11   5   9        4.25        6.40      3.05 o
 -10   5   9        0.94        0.78      2.42 o
  -9   5   9      100.37      111.37      5.60 o
  -8   5   9       89.97       96.42      4.95 o
  -7   5   9       11.68       13.05      3.28 o
  -6   5   9       10.97       10.71      3.08 o
  -5   5   9        2.67        4.28      2.55 o
  -4   5   9       33.48       31.72      3.80 o
  -3   5   9       18.14       16.87      4.45 o
  -2   5   9       13.31       15.87      2.97 o
  -1   5   9        6.17        6.19      2.39 o
   0   5   9       15.39       18.65      3.32 o
   1   5   9       17.67       18.80      3.50 o
   2   5   9       13.99       17.30      3.58 o
   3   5   9        1.72        0.00      2.12 o
   4   5   9       40.04       38.26      4.21 o
   5   5   9        4.95        2.58      2.72 o
   6   5   9        1.94        0.18      2.78 o
   7   5   9        4.63        8.30      4.00 o
 -12   6   9        0.65        0.64      3.55 o
 -11   6   9        0.14        3.23      3.37 o
 -10   6   9       31.43       31.52      4.96 o
  -9   6   9       12.00       12.02      3.82 o
  -8   6   9        1.77        2.77      2.78 o
  -7   6   9       47.58       46.22      8.05 o
  -6   6   9       32.14       39.41      7.01 o
  -5   6   9      173.01      174.46      9.78 o
  -4   6   9        4.48        2.60      3.47 o
  -3   6   9        5.31        3.80      3.42 o
  -2   6   9        7.34        8.32      3.46 o
  -1   6   9        1.33       -0.22      2.84 o
   0   6   9       16.61       14.77      4.54 o
   1   6   9        8.67        8.82      4.24 o
   2   6   9        0.12        0.38      3.09 o
   3   6   9        6.91        8.13      3.27 o
   4   6   9        6.91        9.32      3.57 o
   5   6   9        5.78        4.21      3.47 o
  -9   7   9        0.91        2.29      3.27 o
  -8   7   9        1.15        3.57      4.23 o
  -7   7   9       92.08       96.20      6.83 o
  -6   7   9       11.98        6.60      5.78 o
  -5   7   9        4.25        0.62      4.54 o
  -4   7   9        0.53        0.21      4.54 o
  -3   7   9       13.17        8.87      5.57 o
  -2   7   9        2.84        3.09      5.16 o
  -1   7   9        4.37        2.48      4.95 o
   0   7   9        0.02       -0.21      4.75 o
   1   7   9        1.39        3.92      2.97 o
   2   7   9        9.96        8.70      3.62 o
 -18   0  10        0.00        1.34      4.58 o
 -17   0  10       17.03       21.89      6.04 o
 -16   0  10       14.01       12.00      5.88 o
 -15   0  10        4.25        0.58      3.41 o
 -14   0  10        2.11        2.04      3.28 o
 -13   0  10       12.96       21.81      8.77 o
 -12   0  10      141.64      117.26      8.02 o
 -11   0  10       52.35       57.13      6.12 o
 -10   0  10       97.21      108.92      6.93 o
  -9   0  10       33.04       32.08      4.37 o
  -8   0  10      226.96      244.08     13.51 o
  -7   0  10      593.50      589.82     42.40 o
  -6   0  10     1128.61     1056.65     96.35 o
  -5   0  10      207.50      210.88      6.78 o
  -4   0  10       51.88       44.99      4.01 o
  -3   0  10       75.84       77.61      3.92 o
  -2   0  10        5.65        8.34      2.55 o
  -1   0  10     1138.63     1000.97     16.82 o
   0   0  10      587.98      677.86     12.84 o
   1   0  10        0.16        1.87      2.32 o
   2   0  10      150.89      138.97      9.90 o
   3   0  10      350.53      346.84     23.83 o
   4   0  10       41.11       41.26      5.62 o
   5   0  10       67.22       75.20      7.73 o
   6   0  10      145.23      165.04     10.01 o
   7   0  10        0.02        4.20      4.22 o
   8   0  10        0.14       -0.32      3.91 o
   9   0  10       51.85       49.69      7.94 o
  10   0  10        5.69        3.58      4.90 o
 -17   1  10        6.22        4.32      3.20 o
 -16   1  10        0.74        1.60      2.72 o
 -15   1  10        9.96       10.48      3.17 o
 -14   1  10        0.19       -0.39      2.14 o
 -13   1  10        0.19        0.50      1.98 o
 -12   1  10       25.31       20.62      3.13 o
 -11   1  10       69.88       67.34      4.46 o
 -10   1  10       33.90       30.95      3.15 o
  -9   1  10       73.89       73.48      4.04 o
  -8   1  10       38.45       32.18      2.84 o
  -7   1  10       48.84       56.15      3.30 o
  -6   1  10      190.59      180.44      6.25 o
  -5   1  10        1.07       -0.19      1.71 o
  -4   1  10      109.50      107.66      7.48 o
  -3   1  10       46.97       36.77      5.29 o
  -2   1  10        0.62        0.54      1.80 o
  -1   1  10       19.91       20.74      2.98 o
   0   1  10      120.77      106.35      3.34 o
   1   1  10      310.66      302.18      6.49 o
   2   1  10       10.64        9.10      2.11 o
   3   1  10        1.79        2.81      1.98 o
   4   1  10       14.80       13.27      2.77 o
   5   1  10       49.43       44.32      4.29 o
   6   1  10       17.07       13.01      3.09 o
   7   1  10        2.62        1.62      2.59 o
   8   1  10        3.73        2.97      2.90 o
   9   1  10        2.00        1.83      3.06 o
 -17   2  10        1.69       -2.44      2.96 o
 -16   2  10        4.94        6.99      3.23 o
 -15   2  10       14.11       14.55      3.55 o
 -14   2  10        0.17       -2.19      2.19 o
 -13   2  10       19.22       18.00      3.24 o
 -12   2  10        0.10       -0.28      2.27 o
 -11   2  10       25.63       19.13      3.40 o
 -10   2  10       79.93       83.76      4.54 o
  -9   2  10       35.44       35.55      3.10 o
  -8   2  10       13.65       13.40      2.93 o
  -7   2  10      288.83      273.67     10.79 o
  -6   2  10      467.86      455.66     13.27 o
  -5   2  10      108.13       93.27      5.72 o
  -4   2  10       26.01       31.45      4.08 o
  -3   2  10      100.81       99.15     12.57 o
  -2   2  10      213.18      218.04     13.67 o
  -1   2  10        0.65        2.13      2.45 o
   0   2  10       30.78       26.06      4.70 o
   1   2  10       40.01       45.79      4.92 o
   2   2  10      113.66      120.33      4.71 o
   3   2  10       72.13       71.81      4.35 o
   4   2  10       18.15       15.62      2.85 o
   5   2  10       27.76       27.33      3.63 o
   6   2  10       18.98       27.04      3.85 o
   7   2  10        6.95        5.66      2.82 o
   8   2  10        2.12        1.05      2.80 o
   9   2  10        4.97        4.02      3.42 o
 -16   3  10       13.99       11.79      4.15 o
 -15   3  10       15.86       10.78      4.00 o
 -14   3  10        0.53        3.10      3.02 o
 -13   3  10       19.49       13.94      3.16 o
 -12   3  10       37.60       35.47      4.03 o
 -11   3  10      230.20      241.48      7.39 o
 -10   3  10      113.11      104.65      4.99 o
  -9   3  10      116.81      121.00      5.45 o
  -8   3  10       46.29       47.06      4.12 o
  -7   3  10      365.09      380.06     15.78 o
  -6   3  10      341.46      323.94     12.76 o
  -5   3  10       17.60       10.65      4.37 o
  -4   3  10      394.98      412.63     11.50 o
  -3   3  10       48.34       50.73      5.43 o
  -2   3  10       50.13       43.88      5.28 o
  -1   3  10      266.26      263.38     12.04 o
   0   3  10        9.42       13.25      3.71 o
   1   3  10      288.89      330.00     15.13 o
   2   3  10      120.41      141.90      6.73 o
   3   3  10        7.54        6.02      2.21 o
   4   3  10      111.16      113.98      5.45 o
   5   3  10       22.29       24.89      4.00 o
   6   3  10        0.71       -0.06      2.41 o
   7   3  10        7.79       10.95      3.19 o
   8   3  10        2.73        0.39      2.91 o
 -15   4  10        0.97        1.71      3.50 o
 -14   4  10        0.71        1.35      3.05 o
 -13   4  10        9.06        8.23      3.02 o
 -12   4  10        0.04        1.32      2.38 o
 -11   4  10        2.05        2.88      2.27 o
 -10   4  10      149.42      147.01      5.72 o
  -9   4  10      119.43      123.20      6.93 o
  -8   4  10        7.77        7.80      2.75 o
  -7   4  10       15.48       19.30      6.29 o
  -6   4  10        0.86       -1.33      3.22 o
  -5   4  10      103.32      104.53      8.97 o
  -4   4  10        2.96        4.05      3.29 o
  -3   4  10        0.85        2.77      3.08 o
  -2   4  10       29.71       35.28      5.39 o
  -1   4  10       17.22       15.52      4.33 o
   0   4  10       48.43       49.18      6.23 o
   1   4  10       50.24       65.11      4.94 o
   2   4  10       25.99       32.52      4.05 o
   3   4  10        0.19        0.94      1.81 o
   4   4  10        2.00        2.61      2.14 o
   5   4  10        2.63        2.07      2.46 o
   6   4  10        8.12        7.30      3.08 o
   7   4  10        3.38        4.00      3.39 o
 -14   5  10        4.05        4.63      3.96 o
 -13   5  10        3.25        2.45      3.13 o
 -12   5  10       57.30       50.79      5.48 o
 -11   5  10        0.33        1.80      2.66 o
 -10   5  10        5.00        5.87      2.57 o
  -9   5  10       54.13       64.58      6.13 o
  -8   5  10       25.55       29.07      4.37 o
  -7   5  10      168.70      178.44      9.78 o
  -6   5  10       99.38      106.92      7.60 o
  -5   5  10        6.19        8.95      5.17 o
  -4   5  10        8.17        5.91      4.95 o
  -3   5  10      125.94      130.86      9.19 o
  -2   5  10       33.95       29.06      5.54 o
  -1   5  10        3.79        1.95      2.43 o
   0   5  10        3.57        8.24      2.90 o
   1   5  10       25.68       22.27      3.81 o
   2   5  10       29.08       32.37      4.43 o
   3   5  10        4.25        4.84      4.03 o
   4   5  10       22.28       23.78      3.75 o
   5   5  10        4.64        5.85      3.16 o
   6   5  10        0.22        1.37      3.08 o
 -11   6  10        8.30        5.92      3.42 o
 -10   6  10        2.28        3.70      3.05 o
  -9   6  10        1.50        1.44      4.75 o
  -8   6  10       78.92       89.13      9.90 o
  -7   6  10       28.59       30.22      5.66 o
  -6   6  10       50.93       60.45      6.95 o
  -5   6  10       11.47        7.29      4.04 o
  -4   6  10        6.47       10.73      4.06 o
  -3   6  10        5.17        2.01      3.34 o
  -2   6  10       22.07       25.02      4.57 o
  -1   6  10       25.46       33.79      5.11 o
   0   6  10       16.59       21.40      5.28 o
   1   6  10        3.77        3.38      4.75 o
   2   6  10       10.08       13.20      6.19 o
   3   6  10       37.88       35.49      8.05 o
  -7   7  10       20.27       24.96      7.01 o
  -6   7  10        0.14        1.03      4.75 o
  -5   7  10        0.39       -0.83      4.75 o
  -4   7  10        2.06        1.24      4.75 o
  -3   7  10        1.83        2.27      4.95 o
  -2   7  10        0.33       -2.68      4.54 o
  -1   7  10        0.53        3.51      4.75 o
 -17   1  11       13.70       15.53      3.91 o
 -16   1  11        3.26        3.18      2.83 o
 -15   1  11        2.14       -0.14      2.54 o
 -14   1  11       30.42       40.35      4.48 o
 -13   1  11       41.42       33.01      3.91 o
 -12   1  11      106.75       98.42      5.24 o
 -11   1  11       42.04       34.11      3.47 o
 -10   1  11      272.47      251.89      6.84 o
  -9   1  11       40.91       40.15      3.25 o
  -8   1  11      198.19      197.78      5.36 o
  -7   1  11      438.21      444.41     11.70 o
  -6   1  11      271.00      249.43     13.08 o
  -5   1  11       51.96       49.72      5.32 o
  -4   1  11      469.35      448.38     11.74 o
  -3   1  11       27.83       22.44      3.32 o
  -2   1  11        0.88        0.87      2.12 o
  -1   1  11      190.85      173.45      5.94 o
   0   1  11       70.24       67.01      3.70 o
   1   1  11      468.68      458.61      8.33 o
   2   1  11        4.50        2.79      1.90 o
   3   1  11        9.05        6.57      2.41 o
   4   1  11       14.46        8.81      2.60 o
   5   1  11        3.41        1.75      2.30 o
   6   1  11        0.58        2.80      2.48 o
   7   1  11       18.76       15.29      3.68 o
   8   1  11        0.77       -0.31      2.89 o
 -16   2  11       12.08       10.04      3.55 o
 -15   2  11       21.17       23.09      4.09 o
 -14   2  11        9.20       10.89      3.13 o
 -13   2  11      117.16      139.63      6.41 o
 -12   2  11        3.68       -0.29      1.97 o
 -11   2  11      120.23      125.83      6.47 o
 -10   2  11       41.36       38.95      4.13 o
  -9   2  11      235.47      236.45     10.85 o
  -8   2  11      112.97      126.81      5.49 o
  -7   2  11      229.27      201.26     11.35 o
  -6   2  11      106.43      100.32      7.36 o
  -5   2  11        4.30        0.55      2.15 o
  -4   2  11        5.92        6.62      2.70 o
  -3   2  11        4.62        2.02      2.50 o
  -2   2  11       35.47       33.88      4.55 o
  -1   2  11      129.45      124.84      9.05 o
   0   2  11      154.76      183.81      8.35 o
   1   2  11       79.57       73.82      5.45 o
   2   2  11       48.33       52.76      3.77 o
   3   2  11        4.56        3.12      2.15 o
   4   2  11        0.72        1.94      2.14 o
   5   2  11       53.31       60.10      5.07 o
   6   2  11       36.67       42.67      4.64 o
   7   2  11        1.18        2.60      2.90 o
   8   2  11        0.00       -0.61      2.86 o
 -16   3  11       19.13       18.67      4.15 o
 -15   3  11        3.48        3.06      2.96 o
 -14   3  11       22.98       19.26      4.36 o
 -13   3  11        0.21       -1.86      2.34 o
 -12   3  11        2.23       -0.15      2.06 o
 -11   3  11        8.85        9.98      2.82 o
 -10   3  11        7.93        6.13      2.83 o
  -9   3  11        4.43        0.90      2.31 o
  -8   3  11       15.63       15.96      4.81 o
  -7   3  11       60.88       74.09      8.01 o
  -6   3  11        0.05       -0.70      3.05 o
  -5   3  11        4.33        3.22      2.96 o
  -4   3  11        1.06       -1.23      2.67 o
  -3   3  11       33.98       28.95      4.67 o
  -2   3  11       58.64       62.75      6.18 o
  -1   3  11       31.44       30.18      4.87 o
   0   3  11        6.43        8.16      3.48 o
   1   3  11        0.66        0.10      2.24 o
   2   3  11       12.71       14.70      3.22 o
   3   3  11        5.84        6.66      2.31 o
   4   3  11        0.16        2.58      2.17 o
   5   3  11        1.72       -0.10      2.21 o
   6   3  11        3.21        2.24      2.61 o
   7   3  11        2.19        2.69      2.93 o
 -14   4  11       20.41       29.36      4.72 o
 -13   4  11       44.31       44.91      4.68 o
 -12   4  11        2.16        3.79      2.46 o
 -11   4  11       27.61       32.52      3.64 o
 -10   4  11       13.06       15.24      3.73 o
  -9   4  11       99.72      115.87      6.60 o
  -8   4  11      144.59      159.40      6.68 o
  -7   4  11      172.36      188.53     11.59 o
  -6   4  11      131.19      137.78     10.42 o
  -5   4  11       48.07       51.29      7.70 o
  -4   4  11        1.13        0.30      3.24 o
  -3   4  11        2.59        1.99      3.45 o
  -2   4  11       45.64       47.04      6.11 o
  -1   4  11        8.51        6.75      3.79 o
   0   4  11       12.64       10.61      4.23 o
   1   4  11        3.74        4.38      2.69 o
   2   4  11       75.36       91.98      6.25 o
   3   4  11        2.87        2.41      2.98 o
   4   4  11        6.14        8.63      4.09 o
   5   4  11       36.64       53.47      4.81 o
   6   4  11       29.85       34.48      4.54 o
 -13   5  11        0.31        1.14      2.91 o
 -12   5  11       36.44       36.30      5.01 o
 -11   5  11       11.45        9.94      4.65 o
 -10   5  11       61.83       66.04      6.40 o
  -9   5  11        6.60        8.46      3.62 o
  -8   5  11       10.20       10.49      3.31 o
  -7   5  11       32.47       36.84      4.49 o
  -6   5  11       28.15       34.77      7.44 o
  -5   5  11        3.28        1.29      4.52 o
  -4   5  11       35.37       44.90      7.87 o
  -3   5  11       15.56       11.83      4.55 o
  -2   5  11        4.11        2.03      3.89 o
  -1   5  11       26.60       30.48      5.88 o
   0   5  11        0.09       -0.21      2.64 o
   1   5  11       74.16       93.08      6.49 o
   2   5  11        0.62       -0.62      3.30 o
   3   5  11        3.79        5.15      4.35 o
   4   5  11        2.25        3.76      4.56 o
 -10   6  11        4.78        7.63      5.57 o
  -9   6  11        1.69        2.03      4.11 o
  -8   6  11       51.18       53.18      7.24 o
  -7   6  11        4.63        7.97      4.25 o
  -6   6  11       91.34      101.17      8.32 o
  -5   6  11       33.82       26.22      5.23 o
  -4   6  11        0.61       -0.60      3.45 o
  -3   6  11        1.32        1.30      3.52 o
  -2   6  11        0.01        0.15      3.34 o
  -1   6  11        2.19        1.66      3.67 o
   0   6  11       42.81       53.60      7.06 o
   1   6  11        8.40        9.83      5.36 o
 -16   0  12        3.56        2.35      3.93 o
 -15   0  12       41.96       52.47      7.37 o
 -14   0  12       50.61       57.91      7.34 o
 -13   0  12       50.56       52.42      6.58 o
 -12   0  12       17.08       12.61      3.86 o
 -11   0  12        6.34        4.44      2.92 o
 -10   0  12        6.88        3.92      2.84 o
  -9   0  12      331.27      329.06     20.12 o
  -8   0  12        1.49        2.17      2.48 o
  -7   0  12      408.13      366.92     20.84 o
  -6   0  12      106.15      107.35      5.81 o
  -5   0  12        0.53       -0.79      1.88 o
  -4   0  12       16.61       15.80      3.92 o
  -3   0  12       47.22       55.54      4.71 o
  -2   0  12      190.87      174.81      8.05 o
  -1   0  12      157.41      119.38      6.43 o
   0   0  12       10.53        7.06      3.51 o
   1   0  12       82.63       71.02      5.93 o
   2   0  12        8.86        5.15      3.07 o
   3   0  12       19.45       21.23      5.57 o
   4   0  12        0.31        1.12      3.27 o
   5   0  12       67.85       81.47      8.61 o
   6   0  12       62.60       82.34      9.03 o
   7   0  12       20.08       14.40      5.40 o
 -16   1  12       10.21       13.00      3.60 o
 -15   1  12        4.76        2.43      2.64 o
 -14   1  12       31.83       37.49      4.35 o
 -13   1  12       40.01       39.98      4.11 o
 -12   1  12        2.89        4.97      2.20 o
 -11   1  12        0.08       -0.79      1.81 o
 -10   1  12       43.83       40.39      3.57 o
  -9   1  12       25.93       22.08      2.64 o
  -8   1  12        1.38        0.02      1.78 o
  -7   1  12        2.36        2.77      1.90 o
  -6   1  12       22.14       21.64      2.88 o
  -5   1  12        0.82        0.39      1.74 o
  -4   1  12       33.48       31.87      4.35 o
  -3   1  12        2.41        0.16      1.89 o
  -2   1  12       83.31       79.87      4.83 o
  -1   1  12      151.52      141.66      6.07 o
   0   1  12       99.54       94.90      4.20 o
   1   1  12        0.13        1.94      1.76 o
   2   1  12        3.62        1.90      1.97 o
   3   1  12        1.23        0.52      2.06 o
   4   1  12        0.52       -1.34      2.12 o
   5   1  12        5.88        4.78      2.78 o
   6   1  12        5.10        5.85      3.13 o
 -16   2  12        5.56        4.82      3.09 o
 -15   2  12        0.00        0.30      2.48 o
 -14   2  12        3.57        5.83      2.69 o
 -13   2  12        8.13       12.19      2.91 o
 -12   2  12        0.11        1.02      2.07 o
 -11   2  12       10.81        8.17      2.21 o
 -10   2  12       41.50       38.04      4.40 o
  -9   2  12       18.45       26.19      5.08 o
  -8   2  12       93.62       93.53      7.84 o
  -7   2  12       22.24       19.52      4.43 o
  -6   2  12      123.68      112.55      8.02 o
  -5   2  12        2.49        1.01      2.84 o
  -4   2  12       21.96       23.71      4.81 o
  -3   2  12        0.19        1.19      3.07 o
  -2   2  12        4.51        0.96      2.84 o
  -1   2  12      109.46      111.35     12.05 o
   0   2  12       17.50       11.12      2.68 o
   1   2  12       19.96       22.42      3.67 o
   2   2  12        1.06        1.56      2.80 o
   3   2  12        3.14        2.30      2.12 o
   4   2  12        6.17        4.53      2.54 o
   5   2  12       15.09       17.58      3.59 o
   6   2  12       36.63       35.32      4.52 o
 -15   3  12       12.50       14.85      3.64 o
 -14   3  12        0.40       -1.16      2.42 o
 -13   3  12       11.27        9.10      3.28 o
 -12   3  12        3.88        1.43      2.18 o
 -11   3  12       22.32       25.98      4.25 o
 -10   3  12       41.59       43.66      4.85 o
  -9   3  12       24.54       26.31      3.58 o
  -8   3  12       24.64       24.87      5.62 o
  -7   3  12       17.55       18.34      5.14 o
  -6   3  12       42.75       45.81      6.63 o
  -5   3  12        0.03       -2.89      3.06 o
  -4   3  12       26.70       18.91      4.25 o
  -3   3  12       59.60       51.30      5.84 o
  -2   3  12        2.34        0.86      2.98 o
  -1   3  12        3.26        2.26      3.12 o
   0   3  12        3.46        2.27      3.45 o
   1   3  12      130.08      132.79      6.41 o
   2   3  12        6.04        7.02      3.01 o
   3   3  12       11.39        9.01      3.69 o
   4   3  12        2.79        1.09      2.11 o
   5   3  12       24.62       30.92      4.08 o
 -13   4  12        5.83        8.19      2.98 o
 -12   4  12        0.47        4.92      3.50 o
 -11   4  12       23.53       12.32      3.91 o
 -10   4  12        8.04        5.67      3.25 o
  -9   4  12        0.92       -1.37      2.43 o
  -8   4  12        1.53        7.22      5.36 o
  -7   4  12        1.15       -0.08      4.02 o
  -6   4  12        0.94       -1.96      3.78 o
  -5   4  12        5.06        0.99      3.86 o
  -4   4  12        0.48        0.57      3.32 o
  -3   4  12        1.25        1.01      3.31 o
  -2   4  12        2.07       -0.28      3.50 o
  -1   4  12        7.79        5.68      4.16 o
   0   4  12       66.65       69.84      7.65 o
   1   4  12       19.37       25.67      4.07 o
   2   4  12        7.23        9.36      4.93 o
   3   4  12        0.26        0.53      3.37 o
   4   4  12        4.28        3.31      3.98 o
 -11   5  12        9.31        5.60      4.85 o
 -10   5  12        0.08        2.48      3.35 o
  -9   5  12        1.35        3.78      3.22 o
  -8   5  12       54.70       60.09      5.67 o
  -7   5  12        4.21       -0.78      4.73 o
  -6   5  12        3.52        1.41      4.66 o
  -5   5  12        0.76       -1.29      4.70 o
  -4   5  12       27.64       25.05      8.46 o
  -3   5  12        1.61        0.96      4.12 o
  -2   5  12        0.94        0.81      4.25 o
  -1   5  12        0.13       -2.27      4.71 o
   0   5  12       11.97       14.68      3.96 o
   1   5  12        8.81        6.57      3.90 o
   2   5  12       12.55       17.93      5.78 o
  -7   6  12        7.95        4.31      4.09 o
  -6   6  12       21.20       24.19      5.18 o
  -5   6  12        1.48        0.64      3.63 o
  -4   6  12        0.55       -1.65      7.01 o
  -3   6  12        0.81       -2.06      7.22 o
 -15   1  13        3.70        8.57      3.14 o
 -14   1  13       17.11       14.74      3.28 o
 -13   1  13        0.02        3.08      2.32 o
 -12   1  13       39.46       50.51      4.34 o
 -11   1  13        4.04        2.88      2.07 o
 -10   1  13        0.23        0.53      1.71 o
  -9   1  13        3.90        0.82      2.15 o
  -8   1  13       51.98       53.90      4.55 o
  -7   1  13        9.07        4.88      2.40 o
  -6   1  13      156.04      170.05      6.31 o
  -5   1  13       40.33       50.51      5.58 o
  -4   1  13       55.42       47.76      4.20 o
  -3   1  13       66.86       68.84      4.73 o
  -2   1  13        2.08        1.04      2.14 o
  -1   1  13       53.61       61.69      5.74 o
   0   1  13       25.18       18.79      3.44 o
   1   1  13        8.21        4.26      2.03 o
   2   1  13        0.74        0.19      2.02 o
   3   1  13        1.07        2.19      2.38 o
   4   1  13       22.81       31.08      4.06 o
   5   1  13       24.25       30.84      4.37 o
 -15   2  13       52.38       64.71      5.58 o
 -14   2  13       12.29       12.62      3.18 o
 -13   2  13       12.16       16.20      3.06 o
 -12   2  13        8.61       11.16      2.68 o
 -11   2  13        2.18        4.29      2.76 o
 -10   2  13        0.58        1.43      2.34 o
  -9   2  13        0.46        0.46      2.20 o
  -8   2  13        5.29        3.40      3.50 o
  -7   2  13      158.60      141.73      9.12 o
  -6   2  13        1.32       -1.06      3.20 o
  -5   2  13       47.54       38.12      6.04 o
  -4   2  13       39.62       39.77      5.87 o
  -3   2  13       15.58       12.03      4.20 o
  -2   2  13      132.98      116.32      8.51 o
  -1   2  13       20.54       23.91      3.59 o
   0   2  13        1.00       -0.29      2.47 o
   1   2  13       12.56       10.43      3.24 o
   2   2  13       23.34       22.90      4.31 o
   3   2  13        0.09        0.99      3.00 o
   4   2  13        1.03        0.00      2.25 o
 -13   3  13        5.76        5.09      3.33 o
 -12   3  13        1.83        0.88      4.16 o
 -11   3  13        7.88        9.65      4.70 o
 -10   3  13        0.49        0.63      2.52 o
  -9   3  13        5.67        5.56      2.71 o
  -8   3  13       23.05       21.74      5.47 o
  -7   3  13        6.18       10.46      4.58 o
  -6   3  13        5.63       11.32      4.52 o
  -5   3  13        0.03       -0.58      3.57 o
  -4   3  13        1.17       -1.63      3.49 o
  -3   3  13        0.00       -2.54      3.47 o
  -2   3  13        1.26        1.68      4.11 o
  -1   3  13       12.95       13.11      4.89 o
   0   3  13        3.73        2.68      2.66 o
   1   3  13       15.59       12.02      3.29 o
   2   3  13        0.82        0.31      2.89 o
   3   3  13        3.51        1.93      3.45 o
 -12   4  13        5.81        9.56      3.80 o
 -11   4  13        6.60        6.34      3.49 o
 -10   4  13        0.02        2.26      3.00 o
  -9   4  13        5.21        0.74      4.73 o
  -8   4  13       24.52       25.13      6.56 o
  -7   4  13       22.90       19.76      6.17 o
  -6   4  13       17.05       12.07      5.69 o
  -5   4  13       87.12      101.72     15.47 o
  -4   4  13        1.50       -3.51      4.16 o
  -3   4  13       15.39       12.44      5.75 o
  -2   4  13       51.50       58.28      7.24 o
  -1   4  13       37.45       32.21      6.11 o
   0   4  13        0.65        2.48      4.09 o
   1   4  13        3.01        1.00      3.24 o
  -9   5  13        0.99        2.38      3.29 o
  -8   5  13        2.78       -0.06      5.08 o
  -7   5  13        0.04       -0.19      5.25 o
  -6   5  13       45.17       56.10      9.40 o
  -5   5  13        3.74        1.70      5.46 o
  -4   5  13       15.76       16.45      6.56 o
  -3   5  13        7.27       10.36      6.25 o
  -2   5  13        0.00        1.15      5.39 o
 -14   0  14       49.22       59.25      7.39 o
 -13   0  14       22.35       37.67      5.95 o
 -12   0  14       28.09       35.26      5.46 o
 -11   0  14        0.28        1.19      2.76 o
 -10   0  14        0.00        4.19      2.87 o
  -9   0  14        3.14       -0.71      2.53 o
  -8   0  14       46.68       40.05      4.76 o
  -7   0  14        1.12        1.86      2.48 o
  -6   0  14      131.54      123.47      7.01 o
  -5   0  14       71.17       67.17      5.18 o
  -4   0  14       12.25       11.14      3.17 o
  -3   0  14      107.47      108.05     12.79 o
  -2   0  14       17.45       10.37      3.01 o
  -1   0  14        0.51       -0.05      2.52 o
   0   0  14       10.82        5.28      3.07 o
   1   0  14       26.70       29.63      5.16 o
   2   0  14       19.43       17.54      4.55 o
   3   0  14        0.27        1.02      3.62 o
 -14   1  14        0.60        0.41      2.46 o
 -13   1  14        0.01       -0.08      2.29 o
 -12   1  14        3.68        4.85      2.44 o
 -11   1  14        1.60        1.75      2.05 o
 -10   1  14        1.46        1.07      2.42 o
  -9   1  14        0.01        0.80      2.21 o
  -8   1  14       22.01       19.65      3.33 o
  -7   1  14       59.88       61.65      4.94 o
  -6   1  14        1.28       -0.88      2.10 o
  -5   1  14        9.72       15.42      3.73 o
  -4   1  14       14.35       13.76      3.10 o
  -3   1  14        0.75        3.47      2.40 o
  -2   1  14        5.48        4.93      2.53 o
  -1   1  14        0.03        0.74      2.37 o
   0   1  14        0.00       -0.33      2.45 o
   1   1  14        2.05        4.89      3.04 o
   2   1  14        4.61        5.12      2.32 o
   3   1  14        2.23        0.27      2.46 o
 -13   2  14       16.96       18.09      3.14 o
 -12   2  14        5.62       13.74      3.76 o
 -11   2  14        4.28        5.19      2.97 o
 -10   2  14        3.55        3.45      2.72 o
  -9   2  14       15.54       16.45      3.38 o
  -8   2  14        0.00        1.07      2.29 o
  -7   2  14        0.14        0.51      3.12 o
  -6   2  14       44.70       49.71      6.75 o
  -5   2  14       34.05       34.66      5.95 o
  -4   2  14       22.53       22.84      5.10 o
  -3   2  14       18.24       16.31      4.64 o
  -2   2  14        7.09        1.86      3.92 o
  -1   2  14        0.23       -2.53      2.53 o
   0   2  14        2.31        4.21      3.02 o
   1   2  14        7.30        5.71      3.40 o
   2   2  14        1.19        2.10      3.38 o
 -12   3  14       42.82       60.98      6.21 o
 -11   3  14        3.74        6.59      3.37 o
 -10   3  14        6.94        7.05      4.73 o
  -9   3  14        8.63        7.41      4.76 o
  -8   3  14        0.01       -0.92      3.78 o
  -7   3  14       20.30       28.56      6.37 o
  -6   3  14      102.05      136.99     10.35 o
  -5   3  14        0.05       -0.16      3.91 o
  -4   3  14       16.23       11.86      4.81 o
  -3   3  14        0.17       -0.03      3.85 o
  -2   3  14        0.01       -0.18      3.85 o
  -1   3  14       17.36       12.21      5.36 o
   0   3  14       11.92        9.45      3.57 o
   1   3  14       28.75       41.17      5.53 o
  -9   4  14        1.68        2.96      5.02 o
  -8   4  14        2.06        0.94      4.64 o
  -7   4  14        5.36        3.67      4.87 o
  -6   4  14        0.69        3.22      4.66 o
  -5   4  14        3.28        4.99      5.36 o
  -4   4  14        0.14       -2.24      4.44 o
  -3   4  14        0.31        1.29      4.64 o
  -2   4  14        2.27        3.54      5.14 o
 -12   1  15      131.88      185.77      8.61 o
 -11   1  15       16.58       23.27      4.23 o
 -10   1  15        0.06        2.28      2.69 o
  -9   1  15        5.17        8.28      3.11 o
  -8   1  15        2.28        4.98      2.71 o
  -7   1  15       11.91       10.33      2.97 o
  -6   1  15       10.98       15.88      3.36 o
  -5   1  15       17.79       23.00      3.54 o
  -4   1  15        1.69        2.68      2.53 o
  -3   1  15        2.04        3.55      2.64 o
  -2   1  15       10.86       11.93      3.19 o
  -1   1  15        4.52       11.22      3.45 o
   0   1  15       48.72       71.60      6.27 o
 -11   2  15       22.09       28.28      4.63 o
 -10   2  15        2.09        5.85      3.09 o
  -9   2  15        9.29        9.52      3.17 o
  -8   2  15        2.32        4.06      2.72 o
  -7   2  15       39.22       50.84      7.08 o
  -6   2  15        4.59        1.16      3.50 o
  -5   2  15        0.85        0.95      3.52 o
  -4   2  15       26.61       31.98      5.90 o
  -3   2  15        0.00        0.83      2.55 o
  -2   2  15        2.22        1.56      2.72 o
  -1   2  15        0.87       -0.28      2.97 o
  -8   3  15        1.14       -0.18      4.00 o
  -7   3  15        0.12       -0.22      4.11 o
  -6   3  15       14.97       14.05      5.47 o
  -5   3  15        1.18       -1.86      3.99 o
  -4   3  15        6.89        9.86      4.99 o
  -8   0  16       18.35       25.58      7.43 o
  -7   0  16       29.89       41.88      8.67 o
  -6   0  16        0.09       -1.65      4.54 o
  -5   0  16        4.33        3.71      5.36 o
  -7   1  16        0.07        2.29      2.68 o
  -6   1  16        4.12        5.77      2.85 o
 
